# Supplementary material for: Proteomic Analysis of Human Brown Adipose Tissue Reveals Utilization of Coupled and Uncoupled Energy Expenditure Pathways
Source: Sci Rep. 2016 Jul 15;6:30030. doi: 10.1038/srep30030 (PMC4945940; doi:10.1038/srep30030)
Supplement: Supplementary Table S2 [file srep30030-s2.xls]

## Sheet: Identifications
Supplementary Table S2: Results of the proteomic study
Listed are all protein identifications with high-confidence assessed by sequest HT with percolator included in Proteome Discoverer 2.1
Protein FDR Confidence	Master	Accession	Description	Exp. q-value	Sum PEP Score	Coverage	# Peptides	# PSMs	# Protein Unique Peptides	# Unique Peptides	# Protein Groups	# AAs	MW [kDa]	calc. pI	Entrez Gene ID	Ensembl Gene ID	Gene ID	Chromosome	Biological Process	Cellular Component	Molecular Function	Pfam IDs	GO Accessions
High	IsMasterProtein	Q9C0C9	(E3-independent) E2 ubiquitin-conjugating enzyme OS=Homo sapiens GN=UBE2O PE=1 SV=3	0	13.1966	4.64396	5	6	5	5	1	1292	141.205	5.12	63893	ENSG00000175931	UBE2O	17	metabolic process;regulation of biological process;transport	cytoplasm;nucleus	catalytic activity;nucleotide binding;protein binding;RNA binding	Pf00179	[GO:0000166]; GO:0036094; GO:1901265; GO:0005488; GO:0097159; GO:1901363; GO:0003674;[GO:0004842]; GO:0019787; GO:0016740; GO:0003824; GO:0003674;[GO:0005515]; GO:0005488; GO:0003674;[GO:0005524]; GO:0032550; GO:0032559; GO:0035639; GO:0001883; GO:0032549; GO:0030554; GO:0032555; GO:0043168; GO:1901265; GO:0001882; GO:0017076; GO:0032553; GO:0043167; GO:0097159; GO:1901363; GO:0036094; GO:0097367…
High	IsMasterProtein	O14874	[3-methyl-2-oxobutanoate dehydrogenase [lipoamide]] kinase, mitochondrial OS=Homo sapiens GN=BCKDK PE=1 SV=2	0.00282167	5.3999	5.09709	1	3	1	1	1	412	46.331	8.82	10295	ENSG00000103507	BCKDK	16	metabolic process	mitochondrion;organelle lumen	catalytic activity;nucleotide binding;protein binding	Pf02518, Pf10436	[GO:0000166]; GO:0036094; GO:1901265; GO:0005488; GO:0097159; GO:1901363; GO:0003674;[GO:0004672]; GO:0016301; GO:0016773; GO:0016772; GO:0016740; GO:0003824; GO:0003674;[GO:0004674]; GO:0004672; GO:0016301; GO:0016773; GO:0016772; GO:0016740; GO:0003824; GO:0003674;[GO:0005515]; GO:0005488; GO:0003674;[GO:0005524]; GO:0032550; GO:0032559; GO:0035639; GO:0001883; GO:0032549; GO:0030554; GO:003255…
High	IsMasterProtein	Q15118	[Pyruvate dehydrogenase (acetyl-transferring)] kinase isozyme 1, mitochondrial OS=Homo sapiens GN=PDK1 PE=1 SV=1	0	37.6465	33.4862	11	30	11	11	1	436	49.213	8.81	5163	ENSG00000152256	PDK1	2	cell proliferation;metabolic process;regulation of biological process;response to stimulus	mitochondrion;organelle lumen	catalytic activity;nucleotide binding;protein binding	Pf02518, Pf10436	[GO:0000166]; GO:0036094; GO:1901265; GO:0005488; GO:0097159; GO:1901363; GO:0003674;[GO:0004672]; GO:0016301; GO:0016773; GO:0016772; GO:0016740; GO:0003824; GO:0003674;[GO:0004674]; GO:0004672; GO:0016301; GO:0016773; GO:0016772; GO:0016740; GO:0003824; GO:0003674;[GO:0004740]; GO:0004672; GO:0016301; GO:0016773; GO:0016772; GO:0016740; GO:0003824; GO:0003674;[GO:0005515]; GO:0005488; GO:000367…
High	IsMasterProtein	Q15119	[Pyruvate dehydrogenase (acetyl-transferring)] kinase isozyme 2, mitochondrial OS=Homo sapiens GN=PDK2 PE=1 SV=2	0	23.4931	27.027	7	15	7	7	1	407	46.124	6.61	5164	ENSG00000005882	PDK2	17	cell communication;metabolic process;regulation of biological process;response to stimulus	cytoplasm;mitochondrion;organelle lumen	catalytic activity;nucleotide binding;protein binding	Pf02518, Pf10436	[GO:0000166]; GO:0036094; GO:1901265; GO:0005488; GO:0097159; GO:1901363; GO:0003674;[GO:0004672]; GO:0016301; GO:0016773; GO:0016772; GO:0016740; GO:0003824; GO:0003674;[GO:0004674]; GO:0004672; GO:0016301; GO:0016773; GO:0016772; GO:0016740; GO:0003824; GO:0003674;[GO:0004740]; GO:0004672; GO:0016301; GO:0016773; GO:0016772; GO:0016740; GO:0003824; GO:0003674;[GO:0005524]; GO:0032550; GO:003255…
High	IsMasterProtein	Q9BV57	1,2-dihydroxy-3-keto-5-methylthiopentene dioxygenase OS=Homo sapiens GN=ADI1 PE=1 SV=1	0.00332502	4.72653	15.0838	2	4	2	2	1	179	21.485	5.68	55256	ENSG00000182551	ADI1	2	metabolic process;regulation of biological process	cytoplasm;cytosol;Golgi;membrane;nucleus	catalytic activity;metal ion binding;protein binding	Pf02311, Pf03079, Pf07883	[GO:0000096]; GO:0006520; GO:0006790; GO:0019752; GO:0044238; GO:1901564; GO:0044237; GO:0043436; GO:0008152; GO:0006807; GO:0071704; GO:0009987; GO:0006082; GO:0008150; GO:0044281; GO:0044763; GO:0044710; GO:0044699;[GO:0005506]; GO:0046914; GO:0046872; GO:0043169; GO:0043167; GO:0005488; GO:0003674;[GO:0005515]; GO:0005488; GO:0003674;[GO:0005634]; GO:0043231; GO:0043227; GO:0043229; GO:0043226…
High	IsMasterProtein	Q04446	1,4-alpha-glucan-branching enzyme OS=Homo sapiens GN=GBE1 PE=1 SV=3	0	122.7	45.584	26	141	26	26	1	702	80.423	6.32	2632	ENSG00000114480	GBE1	3	metabolic process	cytosol	catalytic activity	Pf00128, Pf02806, Pf02922	[GO:0003824]; GO:0003674;[GO:0003844]; GO:0016758; GO:0016757; GO:0016740; GO:0003824; GO:0003674;[GO:0004553]; GO:0016798; GO:0016787; GO:0003824; GO:0003674;[GO:0005829]; GO:0044444; GO:0005737; GO:0044424; GO:0005622; GO:0044464; GO:0005575; GO:0005623;[GO:0005975]; GO:0044238; GO:0071704; GO:0008152; GO:0008150;[GO:0005977]; GO:0006073; GO:0006112; GO:0044723; GO:0044042; GO:0044264; GO:00159…
High	IsMasterProtein	P61604	10 kDa heat shock protein, mitochondrial OS=Homo sapiens GN=HSPE1 PE=1 SV=2	0	57.0549	81.3725	13	110	13	13	1	102	10.925	8.92	3336	ENSG00000115541	HSPE1	2	cell differentiation;metabolic process;regulation of biological process;response to stimulus	cytoplasm;membrane;mitochondrion;organelle lumen	nucleotide binding;protein binding;RNA binding	Pf00166	[GO:0001649]; GO:0001503; GO:0030154; GO:0044707; GO:0048869; GO:0032501; GO:0044699; GO:0044763; GO:0044767; GO:0008150; GO:0009987; GO:0032502;[GO:0005515]; GO:0005488; GO:0003674;[GO:0005524]; GO:0032550; GO:0032559; GO:0035639; GO:0001883; GO:0032549; GO:0030554; GO:0032555; GO:0043168; GO:1901265; GO:0001882; GO:0017076; GO:0032553; GO:0043167; GO:0097159; GO:1901363; GO:0036094; GO:0097367;…
High	IsMasterProtein	Q15029	116 kDa U5 small nuclear ribonucleoprotein component OS=Homo sapiens GN=EFTUD2 PE=1 SV=1	0	30.503	12.8601	10	21	8	8	1	972	109.366	5	9343	ENSG00000108883	EFTUD2	17	metabolic process	cytoplasm;membrane;nucleus;spliceosomal complex	catalytic activity;nucleotide binding;protein binding;RNA binding	Pf00009, Pf00679, Pf03144, Pf03764, Pf14492	[GO:0000166]; GO:0036094; GO:1901265; GO:0005488; GO:0097159; GO:1901363; GO:0003674;[GO:0000398]; GO:0000377; GO:0006397; GO:0000375; GO:0006396; GO:0016071; GO:0008380; GO:0010467; GO:0016070; GO:0043170; GO:0044260; GO:0090304; GO:0071704; GO:0044237; GO:0006139; GO:0008152; GO:0009987; GO:0006725; GO:0034641; GO:0044238; GO:0046483; GO:1901360; GO:0008150; GO:0006807;[GO:0003746]; GO:0008135;…
High	IsMasterProtein	Q92781	11-cis retinol dehydrogenase OS=Homo sapiens GN=RDH5 PE=1 SV=1	0	18.1778	24.2138	7	20	7	7	1	318	34.957	9.35	5959	ENSG00000135437	RDH5	12	metabolic process;regulation of biological process;response to stimulus	endoplasmic reticulum;membrane;organelle lumen	catalytic activity	Pf00106, Pf08643, Pf08659, Pf13561	[GO:0001523]; GO:0016101; GO:0006721; GO:0006720; GO:0044255; GO:0006629; GO:0044237; GO:0044763; GO:0044238; GO:0044710; GO:0071704; GO:0008152; GO:0009987; GO:0044699; GO:0008150;[GO:0004745]; GO:0016616; GO:0016614; GO:0016491; GO:0003824; GO:0003674;[GO:0005783]; GO:0012505; GO:0043231; GO:0044444; GO:0044464; GO:0043227; GO:0043229; GO:0005737; GO:0044424; GO:0005575; GO:0005623; GO:0043226;…
High	IsMasterProtein	Q9NRX4	14 kDa phosphohistidine phosphatase OS=Homo sapiens GN=PHPT1 PE=1 SV=1	0	38.4126	67.2	9	43	9	9	1	125	13.824	6.07	29085	ENSG00000054148	PHPT1	9	metabolic process;regulation of biological process	cytoplasm;cytosol	catalytic activity;protein binding;receptor activity;signal transducer activity	Pf05005	[GO:0004721]; GO:0016791; GO:0042578; GO:0016788; GO:0016787; GO:0003824; GO:0003674;[GO:0005737]; GO:0044424; GO:0005622; GO:0044464; GO:0005575; GO:0005623;[GO:0005829]; GO:0044444; GO:0005737; GO:0044424; GO:0005622; GO:0044464; GO:0005575; GO:0005623;[GO:0006470]; GO:0006464; GO:0016311; GO:0036211; GO:0044267; GO:0006796; GO:0019538; GO:0043412; GO:0044260; GO:0006793; GO:0043170; GO:0044238…
High	IsMasterProtein	P31946	14-3-3 protein beta/alpha OS=Homo sapiens GN=YWHAB PE=1 SV=3	0	123.78	73.5772	16	193	8	8	1	246	28.065	4.83	7529	ENSG00000166913	YWHAB	20	cell death;cell organization and biogenesis;cellular component movement;defense response;metabolic process;regulation of biological process;response to stimulus;transport	cytoplasm;cytosol;membrane;nucleus	protein binding	Pf00244	[GO:0000165]; GO:0023014; GO:0035556; GO:0006468; GO:0007165; GO:0044710; GO:0044763; GO:0006464; GO:0016310; GO:0007154; GO:0044700; GO:0050794; GO:0051716; GO:0008152; GO:0044699; GO:0009987; GO:0036211; GO:0044267; GO:0006796; GO:0023052; GO:0050789; GO:0050896; GO:0008150; GO:0019538; GO:0043412; GO:0044260; GO:0006793; GO:0065007; GO:0043170; GO:0044238; GO:0044237; GO:0071704;[GO:0000186]; …
High	IsMasterProtein	P62258	14-3-3 protein epsilon OS=Homo sapiens GN=YWHAE PE=1 SV=1	0	157.295	81.1765	29	203	26	26	1	255	29.155	4.74	7531	ENSG00000108953; ENSG00000274474	YWHAE	17; CHR_HSCHR17_2_CTG2	cell death;cell organization and biogenesis;cellular component movement;metabolic process;regulation of biological process;response to stimulus;transport	cytoplasm;cytosol;membrane;mitochondrion	protein binding;RNA binding	Pf00244	[GO:0000086]; GO:0000278; GO:0044772; GO:0044839; GO:0007049; GO:0044770; GO:1903047; GO:0044763; GO:0022402; GO:0009987; GO:0044699; GO:0008150;[GO:0000278]; GO:0007049; GO:0044763; GO:0009987; GO:0044699; GO:0008150;[GO:0001764]; GO:0016477; GO:0048699; GO:0048870; GO:0022008; GO:0006928; GO:0040011; GO:0051674; GO:0007399; GO:0030154; GO:0044763; GO:0008150; GO:0051179; GO:0048731; GO:0048869;…
High	IsMasterProtein	Q04917	14-3-3 protein eta OS=Homo sapiens GN=YWHAH PE=1 SV=4	0	84.5761	70.3252	17	125	12	12	1	246	28.201	4.84	7533	ENSG00000128245	YWHAH	22	cell death;cell organization and biogenesis;metabolic process;regulation of biological process;response to stimulus;transport	cytoplasm;cytosol;membrane	catalytic activity;protein binding	Pf00244	[GO:0002028]; GO:0006814; GO:0010959; GO:0015672; GO:0030001; GO:0043269; GO:0006812; GO:0006811; GO:0051049; GO:0044765; GO:0006810; GO:0032879; GO:1902578; GO:0051234; GO:0050789; GO:0051179; GO:0044699; GO:0008150; GO:0065007;[GO:0003779]; GO:0008092; GO:0005515; GO:0005488; GO:0003674;[GO:0004497]; GO:0016491; GO:0003824; GO:0003674;[GO:0005159]; GO:0005102; GO:0005515; GO:0005488; GO:0003674…
High	IsMasterProtein	P61981	14-3-3 protein gamma OS=Homo sapiens GN=YWHAG PE=1 SV=2	0	146.714	89.0688	23	233	17	17	1	247	28.285	4.89	7532	ENSG00000170027	YWHAG	7	cell death;cell organization and biogenesis;metabolic process;regulation of biological process;response to stimulus;transport	cytoplasm;cytosol;membrane	enzyme regulator activity;protein binding;RNA binding	Pf00244	[GO:0000086]; GO:0000278; GO:0044772; GO:0044839; GO:0007049; GO:0044770; GO:1903047; GO:0044763; GO:0022402; GO:0009987; GO:0044699; GO:0008150;[GO:0000278]; GO:0007049; GO:0044763; GO:0009987; GO:0044699; GO:0008150;[GO:0005080]; GO:0019901; GO:0019900; GO:0019899; GO:0005515; GO:0005488; GO:0003674;[GO:0005159]; GO:0005102; GO:0005515; GO:0005488; GO:0003674;[GO:0005515]; GO:0005488; GO:000367…
High	IsMasterProtein	P31947	14-3-3 protein sigma OS=Homo sapiens GN=SFN PE=1 SV=1	0	23.6034	17.7419	5	73	1	1	1	248	27.757	4.74	2810	ENSG00000175793	SFN	1	cell death;cell differentiation;cell organization and biogenesis;cell proliferation;metabolic process;regulation of biological process;response to stimulus	cytoplasm;cytosol;extracellular;membrane;nucleus	enzyme regulator activity;protein binding	Pf00244	[GO:0000079]; GO:0051726; GO:0071900; GO:1904029; GO:0007049; GO:0050794; GO:0045859; GO:0044763; GO:0009987; GO:0050789; GO:0001932; GO:0043549; GO:0044699; GO:0008150; GO:0065007; GO:0006468; GO:0031399; GO:0042325; GO:0051338; GO:0006464; GO:0016310; GO:0032268; GO:0019220; GO:0050790; GO:0036211; GO:0044267; GO:0006796; GO:0031323; GO:0051246; GO:0051174; GO:0019222; GO:0065009; GO:0019538; G…
High	IsMasterProtein	P27348	14-3-3 protein theta OS=Homo sapiens GN=YWHAQ PE=1 SV=1	0	107.513	66.1224	17	149	11	11	1	245	27.747	4.78	10971	ENSG00000134308	YWHAQ	2	cell death;cell organization and biogenesis;metabolic process;regulation of biological process;response to stimulus;transport	cytoplasm;cytosol;membrane	protein binding	Pf00244	[GO:0005515]; GO:0005488; GO:0003674;[GO:0005737]; GO:0044424; GO:0005622; GO:0044464; GO:0005575; GO:0005623;[GO:0005829]; GO:0044444; GO:0005737; GO:0044424; GO:0005622; GO:0044464; GO:0005575; GO:0005623;[GO:0005925]; GO:0005924; GO:0005912; GO:0030055; GO:0070161; GO:0030054; GO:0005575;[GO:0006367]; GO:0006352; GO:0006366; GO:0006351; GO:0032774; GO:0010467; GO:0034645; GO:0097659; GO:000905…
High	IsMasterProtein	P63104	14-3-3 protein zeta/delta OS=Homo sapiens GN=YWHAZ PE=1 SV=1	0	146.981	73.4694	21	258	15	15	1	245	27.728	4.79	7534	ENSG00000164924	YWHAZ	8	cell death;cell organization and biogenesis;coagulation;metabolic process;regulation of biological process;response to stimulus;transport	cytoplasm;cytosol;membrane;mitochondrion;nucleus;vacuole	catalytic activity;protein binding;RNA binding	Pf00244	[GO:0002553]; GO:0002441; GO:0043303; GO:0001821; GO:0002349; GO:0006954; GO:0046879; GO:0002279; GO:0002448; GO:0032418; GO:0043299; GO:1902580; GO:1902582; GO:0046903; GO:0051608; GO:0002532; GO:0006952; GO:0009914; GO:0023061; GO:0002275; GO:0006955; GO:0045576; GO:0002444; GO:0051640; GO:0002252; GO:0045055; GO:0051641; GO:1902578; GO:0044765; GO:0046907; GO:0015696; GO:0045117; GO:0044707; G…
High	IsMasterProtein	O60613	15 kDa selenoprotein OS=Homo sapiens GN=SEP15 PE=1 SV=3	0	14.9153	15.4321	2	10	2	2	1	162	17.78	5.03	9403	ENSG00000183291	2016-09-15	1	metabolic process	endoplasmic reticulum;organelle lumen		Pf08806	[GO:0005783]; GO:0012505; GO:0043231; GO:0044444; GO:0044464; GO:0043227; GO:0043229; GO:0005737; GO:0044424; GO:0005575; GO:0005623; GO:0043226; GO:0005622;[GO:0005788]; GO:0044432; GO:0070013; GO:0005783; GO:0044444; GO:0044446; GO:0043233; GO:0012505; GO:0043231; GO:0005737; GO:0044424; GO:0043229; GO:0044422; GO:0031974; GO:0044464; GO:0043227; GO:0005622; GO:0043226; GO:0005575; GO:0005623;[…
High	IsMasterProtein	Q9C0C2	182 kDa tankyrase-1-binding protein OS=Homo sapiens GN=TNKS1BP1 PE=1 SV=4	0	116.173	27.1255	32	86	32	32	1	1729	181.685	4.86	85456	ENSG00000149115	TNKS1BP1	11	cell organization and biogenesis;metabolic process	chromosome;cytoplasm;cytoskeleton;cytosol;membrane;nucleus	protein binding	Pf15327	[GO:0000288]; GO:0000956; GO:0006402; GO:0006401; GO:0016071; GO:0016070; GO:0034655; GO:0044265; GO:0044260; GO:0090304; GO:0006139; GO:0019439; GO:0044270; GO:0046700; GO:1901361; GO:0009057; GO:0044248; GO:0043170; GO:0044237; GO:0006725; GO:0034641; GO:0044238; GO:0046483; GO:1901360; GO:1901575; GO:0009056; GO:0071704; GO:0008152; GO:0009987; GO:0006807; GO:0008150;[GO:0000289]; GO:0000288; …
High	IsMasterProtein	Q8WTS1	1-acylglycerol-3-phosphate O-acyltransferase ABHD5 OS=Homo sapiens GN=ABHD5 PE=1 SV=1	0	25.7401	31.5186	7	21	7	7	1	349	39.071	6.61	51099	ENSG00000011198	ABHD5	3	cell differentiation;metabolic process;regulation of biological process	cytoplasm;cytosol;nucleus	catalytic activity	Pf00561, Pf12695, Pf12697	[GO:0003841]; GO:0016411; GO:0042171; GO:0008374; GO:0071617; GO:0016747; GO:0016746; GO:0016740; GO:0003824; GO:0003674;[GO:0004806]; GO:0016298; GO:0052689; GO:0016788; GO:0016787; GO:0003824; GO:0003674;[GO:0005634]; GO:0043231; GO:0043227; GO:0043229; GO:0043226; GO:0044424; GO:0005575; GO:0005622; GO:0044464; GO:0005623;[GO:0005737]; GO:0044424; GO:0005622; GO:0044464; GO:0005575; GO:0005623…
High	IsMasterProtein	O15120	1-acyl-sn-glycerol-3-phosphate acyltransferase beta OS=Homo sapiens GN=AGPAT2 PE=1 SV=1	0	10.0413	8.27338	2	11	2	2	1	278	30.894	9.01	10555	ENSG00000169692	AGPAT2	9	metabolic process;regulation of biological process	endoplasmic reticulum;membrane	catalytic activity	Pf01553	[GO:0001819]; GO:0001816; GO:0001817; GO:0051240; GO:0044707; GO:0051239; GO:0032501; GO:0048518; GO:0044699; GO:0050789; GO:0008150; GO:0065007;[GO:0001961]; GO:0001959; GO:0009967; GO:0019221; GO:0060760; GO:0009966; GO:0060759; GO:0007165; GO:0010647; GO:0023056; GO:0048584; GO:0007166; GO:0071345; GO:0034097; GO:0010646; GO:0023051; GO:0048583; GO:0007154; GO:0044700; GO:0050794; GO:0051716; …
High	IsMasterProtein	Q9NRZ7	1-acyl-sn-glycerol-3-phosphate acyltransferase gamma OS=Homo sapiens GN=AGPAT3 PE=1 SV=1	0	10.8425	11.9681	5	8	5	5	1	376	43.353	8.72	56894	ENSG00000160216	AGPAT3	21	metabolic process	endoplasmic reticulum;membrane;nucleus	catalytic activity	Pf01553	[GO:0003841]; GO:0016411; GO:0042171; GO:0008374; GO:0071617; GO:0016747; GO:0016746; GO:0016740; GO:0003824; GO:0003674;[GO:0005634]; GO:0043231; GO:0043227; GO:0043229; GO:0043226; GO:0044424; GO:0005575; GO:0005622; GO:0044464; GO:0005623;[GO:0005635]; GO:0012505; GO:0031967; GO:0044428; GO:0044464; GO:0031975; GO:0043227; GO:0044446; GO:0005634; GO:0005575; GO:0005623; GO:0043226; GO:0043229;…
High	IsMasterProtein	Q01970	1-phosphatidylinositol 4,5-bisphosphate phosphodiesterase beta-3 OS=Homo sapiens GN=PLCB3 PE=1 SV=2	0.00833768	3.63432	1.62075	1	2	1	1	1	1234	138.713	5.9	5331	ENSG00000149782	PLCB3	11	cell communication;metabolic process;regulation of biological process;response to stimulus;transport	cytosol;membrane;nucleus	catalytic activity;metal ion binding;motor activity;protein binding;signal transducer activity	Pf00168, Pf00387, Pf00388, Pf01576, Pf05262, Pf05672, Pf07321, Pf08703, Pf09279, Pf10186, Pf12037	[GO:0003073]; GO:0008217; GO:0008015; GO:0065008; GO:0003013; GO:0065007; GO:0003008; GO:0008150; GO:0044707; GO:0032501; GO:0044699;[GO:0003774]; GO:0017111; GO:0016462; GO:0016818; GO:0016817; GO:0016787; GO:0003824; GO:0003674;[GO:0004435]; GO:0004629; GO:0004620; GO:0008081; GO:0016298; GO:0042578; GO:0016788; GO:0016787; GO:0003824; GO:0003674;[GO:0004629]; GO:0004620; GO:0008081; GO:0016298…
High	IsMasterProtein	P51178	1-phosphatidylinositol 4,5-bisphosphate phosphodiesterase delta-1 OS=Homo sapiens GN=PLCD1 PE=1 SV=2	0	38.6719	15.6085	8	33	8	8	1	756	85.611	6.7	5333	ENSG00000187091	PLCD1	3	metabolic process;regulation of biological process;response to stimulus	cytoplasm;cytosol;membrane	catalytic activity;metal ion binding;protein binding;signal transducer activity	Pf00168, Pf00169, Pf00387, Pf00388, Pf09279, Pf14788	[GO:0001525]; GO:0044767; GO:0048514; GO:0048646; GO:0032502; GO:0044699; GO:0001568; GO:0009653; GO:0008150; GO:0001944; GO:0048856; GO:0048731; GO:0072358; GO:0007275; GO:0072359; GO:0044707; GO:0032501;[GO:0001786]; GO:0005543; GO:0016597; GO:0072341; GO:0097367; GO:0008289; GO:0043168; GO:0031406; GO:0005488; GO:0043167; GO:0043177; GO:0003674; GO:0036094;[GO:0004435]; GO:0004629; GO:0004620;…
High	IsMasterProtein	Q4KWH8	1-phosphatidylinositol 4,5-bisphosphate phosphodiesterase eta-1 OS=Homo sapiens GN=PLCH1 PE=1 SV=1	0.00436562	4.43306	0.826934	2	8	1	1	1	1693	189.104	7.74	23007	ENSG00000114805	PLCH1	3	metabolic process;regulation of biological process;response to stimulus	cytoplasm;cytosol;membrane	catalytic activity;metal ion binding;protein binding;signal transducer activity	Pf00036, Pf00168, Pf00387, Pf00388, Pf09279, Pf13499, Pf14788	[GO:0004435]; GO:0004629; GO:0004620; GO:0008081; GO:0016298; GO:0042578; GO:0016788; GO:0016787; GO:0003824; GO:0003674;[GO:0004629]; GO:0004620; GO:0008081; GO:0016298; GO:0042578; GO:0016788; GO:0016787; GO:0003824; GO:0003674;[GO:0004871]; GO:0060089; GO:0003674;[GO:0005509]; GO:0046872; GO:0043169; GO:0043167; GO:0005488; GO:0003674;[GO:0005515]; GO:0005488; GO:0003674;[GO:0005737]; GO:00444…
High	IsMasterProtein	P16885	1-phosphatidylinositol 4,5-bisphosphate phosphodiesterase gamma-2 OS=Homo sapiens GN=PLCG2 PE=1 SV=4	0	15.0587	5.8498	5	6	5	5	1	1265	147.776	6.64	5336	ENSG00000197943	PLCG2	16	cell differentiation;cellular homeostasis;coagulation;defense response;metabolic process;regulation of biological process;response to stimulus;transport	cytosol;membrane	catalytic activity;protein binding;signal transducer activity	Pf00017, Pf00018, Pf00168, Pf00387, Pf00388, Pf07653, Pf09279, Pf14604	[GO:0002092]; GO:0002090; GO:0010604; GO:0031325; GO:0031623; GO:0048260; GO:0031323; GO:0048259; GO:0060255; GO:0009893; GO:0043170; GO:0044237; GO:0048522; GO:0006898; GO:0043112; GO:0044710; GO:0044763; GO:0044765; GO:0045807; GO:0019222; GO:0050794; GO:0030100; GO:0008152; GO:0048518; GO:0071704; GO:0009987; GO:0006897; GO:0044260; GO:0044699; GO:0006810; GO:1902578; GO:0051050; GO:0051130; G…
High	IsMasterProtein	P09543	2',3'-cyclic-nucleotide 3'-phosphodiesterase OS=Homo sapiens GN=CNP PE=1 SV=2	0	71.5438	40.38	20	71	20	20	1	421	47.549	9.07	1267	ENSG00000173786	CNP	17	cell communication;cell differentiation;cell organization and biogenesis;metabolic process;response to stimulus	cytoplasm;membrane;nucleus	catalytic activity;nucleotide binding;RNA binding	Pf01591, Pf05881, Pf08302, Pf13207, Pf13671	[GO:0000226]; GO:0007010; GO:0007017; GO:1902589; GO:0006996; GO:0044763; GO:0016043; GO:0009987; GO:0044699; GO:0071840; GO:0008150;[GO:0003723]; GO:0003676; GO:0097159; GO:1901363; GO:0005488; GO:0003674;[GO:0003824]; GO:0003674;[GO:0003873]; GO:0008443; GO:0016773; GO:0019200; GO:0016772; GO:0016301; GO:0016740; GO:0003824; GO:0003674;[GO:0003972]; GO:0008452; GO:0016886; GO:0016874; GO:000382…
High	IsMasterProtein	Q16698	2,4-dienoyl-CoA reductase, mitochondrial OS=Homo sapiens GN=DECR1 PE=1 SV=1	0	131.393	62.0896	21	205	21	21	1	335	36.045	9.28	1666	ENSG00000104325	DECR1	8	cell organization and biogenesis;metabolic process	cytoplasm;mitochondrion;nucleus;organelle lumen	catalytic activity;nucleotide binding	Pf00106, Pf08659, Pf13561	[GO:0005634]; GO:0043231; GO:0043227; GO:0043229; GO:0043226; GO:0044424; GO:0005575; GO:0005622; GO:0044464; GO:0005623;[GO:0005654]; GO:0031981; GO:0044428; GO:0070013; GO:0005634; GO:0044446; GO:0043233; GO:0043231; GO:0043229; GO:0044422; GO:0044424; GO:0031974; GO:0043227; GO:0043226; GO:0005575; GO:0005622; GO:0044464; GO:0005623;[GO:0005730]; GO:0031981; GO:0043232; GO:0044428; GO:0070013;…
High	IsMasterProtein	Q6L8Q7	2',5'-phosphodiesterase 12 OS=Homo sapiens GN=PDE12 PE=1 SV=2	0.00332502	4.95769	5.41872	2	2	2	2	1	609	67.309	6.57	201626	ENSG00000174840	PDE12	3	metabolic process	mitochondrion;organelle lumen	catalytic activity;metal ion binding	Pf03372	[GO:0004112]; GO:0008081; GO:0042578; GO:0016788; GO:0016787; GO:0003824; GO:0003674;[GO:0004115]; GO:0004114; GO:0004112; GO:0008081; GO:0042578; GO:0016788; GO:0016787; GO:0003824; GO:0003674;[GO:0004117]; GO:0004114; GO:0004112; GO:0008081; GO:0042578; GO:0016788; GO:0016787; GO:0003824; GO:0003674;[GO:0004118]; GO:0004114; GO:0004112; GO:0008081; GO:0042578; GO:0016788; GO:0016787; GO:0003824…
High	IsMasterProtein	P62333	26S protease regulatory subunit 10B OS=Homo sapiens GN=PSMC6 PE=1 SV=1	0	70.2762	56.0411	18	69	18	18	1	389	44.145	7.49	5706	ENSG00000100519	PSMC6	14	cell death;cellular component movement;defense response;metabolic process;regulation of biological process;response to stimulus	cytoplasm;cytosol;membrane;nucleus;proteasome	catalytic activity;nucleotide binding;protein binding;RNA binding	Pf00004, Pf00910, Pf01078, Pf05496, Pf07724, Pf07726, Pf07728, Pf13191, Pf13207, Pf13401	[GO:0000082]; GO:0044772; GO:0044843; GO:0000278; GO:0044770; GO:1903047; GO:0007049; GO:0022402; GO:0044763; GO:0009987; GO:0044699; GO:0008150;[GO:0000165]; GO:0023014; GO:0035556; GO:0006468; GO:0007165; GO:0044710; GO:0044763; GO:0006464; GO:0016310; GO:0007154; GO:0044700; GO:0050794; GO:0051716; GO:0008152; GO:0044699; GO:0009987; GO:0036211; GO:0044267; GO:0006796; GO:0023052; GO:0050789; …
High	IsMasterProtein	P62191	26S protease regulatory subunit 4 OS=Homo sapiens GN=PSMC1 PE=1 SV=1	0	73.8067	55.4545	19	69	17	17	1	440	49.154	6.21	5700	ENSG00000100764	PSMC1	14	cell death;cellular component movement;defense response;metabolic process;regulation of biological process;response to stimulus	cytoplasm;cytosol;membrane;nucleus;proteasome	catalytic activity;nucleotide binding;protein binding;RNA binding	Pf00004, Pf00910, Pf01078, Pf05496, Pf05673, Pf05729, Pf07724, Pf07726, Pf07728, Pf13191, Pf13401	[GO:0000082]; GO:0044772; GO:0044843; GO:0000278; GO:0044770; GO:1903047; GO:0007049; GO:0022402; GO:0044763; GO:0009987; GO:0044699; GO:0008150;[GO:0000165]; GO:0023014; GO:0035556; GO:0006468; GO:0007165; GO:0044710; GO:0044763; GO:0006464; GO:0016310; GO:0007154; GO:0044700; GO:0050794; GO:0051716; GO:0008152; GO:0044699; GO:0009987; GO:0036211; GO:0044267; GO:0006796; GO:0023052; GO:0050789; …
High	IsMasterProtein	P17980	26S protease regulatory subunit 6A OS=Homo sapiens GN=PSMC3 PE=1 SV=3	0	72.5189	51.0251	18	63	18	18	1	439	49.172	5.24	5702	ENSG00000165916	PSMC3	11	cell death;cellular component movement;defense response;metabolic process;regulation of biological process;response to stimulus	cytoplasm;cytosol;membrane;nucleus;proteasome	catalytic activity;nucleotide binding;protein binding	Pf00004, Pf01078, Pf05496, Pf07724, Pf07728, Pf13191	[GO:0000082]; GO:0044772; GO:0044843; GO:0000278; GO:0044770; GO:1903047; GO:0007049; GO:0022402; GO:0044763; GO:0009987; GO:0044699; GO:0008150;[GO:0000165]; GO:0023014; GO:0035556; GO:0006468; GO:0007165; GO:0044710; GO:0044763; GO:0006464; GO:0016310; GO:0007154; GO:0044700; GO:0050794; GO:0051716; GO:0008152; GO:0044699; GO:0009987; GO:0036211; GO:0044267; GO:0006796; GO:0023052; GO:0050789; …
High	IsMasterProtein	P43686	26S protease regulatory subunit 6B OS=Homo sapiens GN=PSMC4 PE=1 SV=2	0	66.4706	47.3684	15	50	14	14	1	418	47.337	5.21	5704	ENSG00000013275; ENSG00000281221	PSMC4	19; CHR_HG2021_PATCH	cell death;cellular component movement;defense response;metabolic process;regulation of biological process;response to stimulus	cytoplasm;cytosol;membrane;nucleus;proteasome	catalytic activity;nucleotide binding;protein binding;RNA binding	Pf00004, Pf00006, Pf00910, Pf01057, Pf01078, Pf05496, Pf07724, Pf07726, Pf07728, Pf13191	[GO:0000082]; GO:0044772; GO:0044843; GO:0000278; GO:0044770; GO:1903047; GO:0007049; GO:0022402; GO:0044763; GO:0009987; GO:0044699; GO:0008150;[GO:0000165]; GO:0023014; GO:0035556; GO:0006468; GO:0007165; GO:0044710; GO:0044763; GO:0006464; GO:0016310; GO:0007154; GO:0044700; GO:0050794; GO:0051716; GO:0008152; GO:0044699; GO:0009987; GO:0036211; GO:0044267; GO:0006796; GO:0023052; GO:0050789; …
High	IsMasterProtein	P35998	26S protease regulatory subunit 7 OS=Homo sapiens GN=PSMC2 PE=1 SV=3	0	72.5591	55.8891	21	68	21	21	1	433	48.603	5.95	5701	ENSG00000161057	PSMC2	7	cell death;cell differentiation;cellular component movement;defense response;metabolic process;regulation of biological process;response to stimulus	cytoplasm;cytosol;membrane;nucleus;proteasome	catalytic activity;nucleotide binding;protein binding	Pf00004, Pf00158, Pf07724, Pf07726, Pf07728, Pf13191, Pf13401	[GO:0000082]; GO:0044772; GO:0044843; GO:0000278; GO:0044770; GO:1903047; GO:0007049; GO:0022402; GO:0044763; GO:0009987; GO:0044699; GO:0008150;[GO:0000165]; GO:0023014; GO:0035556; GO:0006468; GO:0007165; GO:0044710; GO:0044763; GO:0006464; GO:0016310; GO:0007154; GO:0044700; GO:0050794; GO:0051716; GO:0008152; GO:0044699; GO:0009987; GO:0036211; GO:0044267; GO:0006796; GO:0023052; GO:0050789; …
High	IsMasterProtein	P62195	26S protease regulatory subunit 8 OS=Homo sapiens GN=PSMC5 PE=1 SV=1	0	69.047	46.5517	16	64	14	14	1	406	45.597	7.55	5705	ENSG00000087191	PSMC5	17	cell death;cellular component movement;defense response;metabolic process;regulation of biological process;response to stimulus	cytoplasm;cytosol;membrane;nucleus;proteasome	catalytic activity;nucleotide binding;protein binding	Pf00004, Pf00910, Pf01057, Pf01078, Pf05496, Pf06068, Pf06414, Pf07724, Pf07726, Pf07728, Pf13191, Pf13207, Pf13401	[GO:0000082]; GO:0044772; GO:0044843; GO:0000278; GO:0044770; GO:1903047; GO:0007049; GO:0022402; GO:0044763; GO:0009987; GO:0044699; GO:0008150;[GO:0000165]; GO:0023014; GO:0035556; GO:0006468; GO:0007165; GO:0044710; GO:0044763; GO:0006464; GO:0016310; GO:0007154; GO:0044700; GO:0050794; GO:0051716; GO:0008152; GO:0044699; GO:0009987; GO:0036211; GO:0044267; GO:0006796; GO:0023052; GO:0050789; …
High	IsMasterProtein	Q99460	26S proteasome non-ATPase regulatory subunit 1 OS=Homo sapiens GN=PSMD1 PE=1 SV=2	0	99.9599	37.4607	25	75	25	25	1	953	105.769	5.39	5707	ENSG00000173692	PSMD1	2	cell death;cellular component movement;defense response;metabolic process;regulation of biological process;response to stimulus	cytosol;membrane;nucleus;proteasome	catalytic activity;enzyme regulator activity	Pf01851, Pf13513, Pf13646	[GO:0000082]; GO:0044772; GO:0044843; GO:0000278; GO:0044770; GO:1903047; GO:0007049; GO:0022402; GO:0044763; GO:0009987; GO:0044699; GO:0008150;[GO:0000165]; GO:0023014; GO:0035556; GO:0006468; GO:0007165; GO:0044710; GO:0044763; GO:0006464; GO:0016310; GO:0007154; GO:0044700; GO:0050794; GO:0051716; GO:0008152; GO:0044699; GO:0009987; GO:0036211; GO:0044267; GO:0006796; GO:0023052; GO:0050789; …
High	IsMasterProtein	O75832	26S proteasome non-ATPase regulatory subunit 10 OS=Homo sapiens GN=PSMD10 PE=1 SV=1	0	22.6945	35.3982	8	17	8	8	1	226	24.412	6.1	5716	ENSG00000101843	PSMD10	X	cell death;cell organization and biogenesis;cellular component movement;defense response;metabolic process;regulation of biological process;response to stimulus	cytoplasm;cytoskeleton;cytosol;nucleus;proteasome	protein binding	Pf00023, Pf12796, Pf13606, Pf13637, Pf13857	[GO:0000082]; GO:0044772; GO:0044843; GO:0000278; GO:0044770; GO:1903047; GO:0007049; GO:0022402; GO:0044763; GO:0009987; GO:0044699; GO:0008150;[GO:0000122]; GO:0006357; GO:0006366; GO:0045892; GO:0006355; GO:0006351; GO:0010629; GO:1903507; GO:2000113; GO:0010468; GO:1903506; GO:2000112; GO:0010467; GO:0034645; GO:0097659; GO:0010605; GO:1902679; GO:0010558; GO:0031327; GO:0060255; GO:2001141; …
High	IsMasterProtein	O00231	26S proteasome non-ATPase regulatory subunit 11 OS=Homo sapiens GN=PSMD11 PE=1 SV=3	0	57.1201	40.7583	16	48	16	16	1	422	47.434	6.48	5717	ENSG00000108671	PSMD11	17	cell death;cell differentiation;cell organization and biogenesis;cellular component movement;defense response;metabolic process;regulation of biological process;response to stimulus	cytoplasm;cytosol;membrane;nucleus;proteasome	protein binding	Pf01399	[GO:0000082]; GO:0044772; GO:0044843; GO:0000278; GO:0044770; GO:1903047; GO:0007049; GO:0022402; GO:0044763; GO:0009987; GO:0044699; GO:0008150;[GO:0000165]; GO:0023014; GO:0035556; GO:0006468; GO:0007165; GO:0044710; GO:0044763; GO:0006464; GO:0016310; GO:0007154; GO:0044700; GO:0050794; GO:0051716; GO:0008152; GO:0044699; GO:0009987; GO:0036211; GO:0044267; GO:0006796; GO:0023052; GO:0050789; …
High	IsMasterProtein	O00232	26S proteasome non-ATPase regulatory subunit 12 OS=Homo sapiens GN=PSMD12 PE=1 SV=3	0	55.505	35.7456	13	54	13	13	1	456	52.871	7.65	5718	ENSG00000197170	PSMD12	17	cell death;cellular component movement;defense response;metabolic process;regulation of biological process;response to stimulus	cytosol;membrane;proteasome	protein binding	Pf01399	[GO:0000082]; GO:0044772; GO:0044843; GO:0000278; GO:0044770; GO:1903047; GO:0007049; GO:0022402; GO:0044763; GO:0009987; GO:0044699; GO:0008150;[GO:0000165]; GO:0023014; GO:0035556; GO:0006468; GO:0007165; GO:0044710; GO:0044763; GO:0006464; GO:0016310; GO:0007154; GO:0044700; GO:0050794; GO:0051716; GO:0008152; GO:0044699; GO:0009987; GO:0036211; GO:0044267; GO:0006796; GO:0023052; GO:0050789; …
High	IsMasterProtein	Q9UNM6	26S proteasome non-ATPase regulatory subunit 13 OS=Homo sapiens GN=PSMD13 PE=1 SV=2	0	48.1581	34.5745	13	42	13	13	1	376	42.918	5.81	5719	ENSG00000185627	PSMD13	11	cell death;cell organization and biogenesis;cellular component movement;defense response;metabolic process;regulation of biological process;response to stimulus	cytosol;membrane;nucleus;proteasome	protein binding;structural molecule activity	Pf01399	[GO:0000082]; GO:0044772; GO:0044843; GO:0000278; GO:0044770; GO:1903047; GO:0007049; GO:0022402; GO:0044763; GO:0009987; GO:0044699; GO:0008150;[GO:0000165]; GO:0023014; GO:0035556; GO:0006468; GO:0007165; GO:0044710; GO:0044763; GO:0006464; GO:0016310; GO:0007154; GO:0044700; GO:0050794; GO:0051716; GO:0008152; GO:0044699; GO:0009987; GO:0036211; GO:0044267; GO:0006796; GO:0023052; GO:0050789; …
High	IsMasterProtein	O00487	26S proteasome non-ATPase regulatory subunit 14 OS=Homo sapiens GN=PSMD14 PE=1 SV=1	0	39.2434	49.0323	12	34	12	12	1	310	34.555	6.52	10213	ENSG00000115233	PSMD14	2	cell death;cellular component movement;defense response;metabolic process;regulation of biological process;response to stimulus	cytosol;nucleus;proteasome	catalytic activity;enzyme regulator activity;metal ion binding;protein binding	Pf01398, Pf13012, Pf14464	[GO:0000082]; GO:0044772; GO:0044843; GO:0000278; GO:0044770; GO:1903047; GO:0007049; GO:0022402; GO:0044763; GO:0009987; GO:0044699; GO:0008150;[GO:0000165]; GO:0023014; GO:0035556; GO:0006468; GO:0007165; GO:0044710; GO:0044763; GO:0006464; GO:0016310; GO:0007154; GO:0044700; GO:0050794; GO:0051716; GO:0008152; GO:0044699; GO:0009987; GO:0036211; GO:0044267; GO:0006796; GO:0023052; GO:0050789; …
High	IsMasterProtein	Q13200	26S proteasome non-ATPase regulatory subunit 2 OS=Homo sapiens GN=PSMD2 PE=1 SV=3	0	120.149	43.7225	30	96	30	30	1	908	100.136	5.2	5708	ENSG00000175166	PSMD2	3	cell death;cellular component movement;defense response;metabolic process;regulation of biological process;response to stimulus	cytosol;membrane;nucleus;proteasome	catalytic activity;enzyme regulator activity;protein binding	Pf01851	[GO:0000082]; GO:0044772; GO:0044843; GO:0000278; GO:0044770; GO:1903047; GO:0007049; GO:0022402; GO:0044763; GO:0009987; GO:0044699; GO:0008150;[GO:0000165]; GO:0023014; GO:0035556; GO:0006468; GO:0007165; GO:0044710; GO:0044763; GO:0006464; GO:0016310; GO:0007154; GO:0044700; GO:0050794; GO:0051716; GO:0008152; GO:0044699; GO:0009987; GO:0036211; GO:0044267; GO:0006796; GO:0023052; GO:0050789; …
High	IsMasterProtein	O43242	26S proteasome non-ATPase regulatory subunit 3 OS=Homo sapiens GN=PSMD3 PE=1 SV=2	0	84.7742	45.8801	23	74	23	23	1	534	60.939	8.44	5709	ENSG00000108344	PSMD3	17	cell death;cellular component movement;defense response;metabolic process;regulation of biological process;response to stimulus	cytoplasm;cytosol;membrane;nucleus;proteasome	enzyme regulator activity;protein binding	Pf01399, Pf08375	[GO:0000082]; GO:0044772; GO:0044843; GO:0000278; GO:0044770; GO:1903047; GO:0007049; GO:0022402; GO:0044763; GO:0009987; GO:0044699; GO:0008150;[GO:0000165]; GO:0023014; GO:0035556; GO:0006468; GO:0007165; GO:0044710; GO:0044763; GO:0006464; GO:0016310; GO:0007154; GO:0044700; GO:0050794; GO:0051716; GO:0008152; GO:0044699; GO:0009987; GO:0036211; GO:0044267; GO:0006796; GO:0023052; GO:0050789; …
High	IsMasterProtein	P55036	26S proteasome non-ATPase regulatory subunit 4 OS=Homo sapiens GN=PSMD4 PE=1 SV=1	0	41.5024	36.87	9	32	7	9	1	377	40.711	4.79	5710	ENSG00000159352	PSMD4	1	cell death;cell organization and biogenesis;cellular component movement;defense response;metabolic process;regulation of biological process;response to stimulus	cytoplasm;cytosol;nucleus;proteasome	metal ion binding;protein binding;RNA binding	Pf02809, Pf04056, Pf13519	[GO:0000082]; GO:0044772; GO:0044843; GO:0000278; GO:0044770; GO:1903047; GO:0007049; GO:0022402; GO:0044763; GO:0009987; GO:0044699; GO:0008150;[GO:0000165]; GO:0023014; GO:0035556; GO:0006468; GO:0007165; GO:0044710; GO:0044763; GO:0006464; GO:0016310; GO:0007154; GO:0044700; GO:0050794; GO:0051716; GO:0008152; GO:0044699; GO:0009987; GO:0036211; GO:0044267; GO:0006796; GO:0023052; GO:0050789; …
High	IsMasterProtein	Q16401	26S proteasome non-ATPase regulatory subunit 5 OS=Homo sapiens GN=PSMD5 PE=1 SV=3	0	36.8053	31.9444	11	28	11	11	1	504	56.16	5.48	5711	ENSG00000095261	PSMD5	9	cell death;cell organization and biogenesis;cellular component movement;defense response;metabolic process;regulation of biological process;response to stimulus	cytosol;proteasome	protein binding	Pf10508	[GO:0000082]; GO:0044772; GO:0044843; GO:0000278; GO:0044770; GO:1903047; GO:0007049; GO:0022402; GO:0044763; GO:0009987; GO:0044699; GO:0008150;[GO:0000165]; GO:0023014; GO:0035556; GO:0006468; GO:0007165; GO:0044710; GO:0044763; GO:0006464; GO:0016310; GO:0007154; GO:0044700; GO:0050794; GO:0051716; GO:0008152; GO:0044699; GO:0009987; GO:0036211; GO:0044267; GO:0006796; GO:0023052; GO:0050789; …
High	IsMasterProtein	Q15008	26S proteasome non-ATPase regulatory subunit 6 OS=Homo sapiens GN=PSMD6 PE=1 SV=1	0	42.7388	37.5321	16	45	16	16	1	389	45.502	5.62	9861	ENSG00000163636	PSMD6	3	cell death;cellular component movement;defense response;metabolic process;regulation of biological process;response to stimulus	cytosol;proteasome	catalytic activity;protein binding	Pf01399, Pf10602	[GO:0000082]; GO:0044772; GO:0044843; GO:0000278; GO:0044770; GO:1903047; GO:0007049; GO:0022402; GO:0044763; GO:0009987; GO:0044699; GO:0008150;[GO:0000165]; GO:0023014; GO:0035556; GO:0006468; GO:0007165; GO:0044710; GO:0044763; GO:0006464; GO:0016310; GO:0007154; GO:0044700; GO:0050794; GO:0051716; GO:0008152; GO:0044699; GO:0009987; GO:0036211; GO:0044267; GO:0006796; GO:0023052; GO:0050789; …
High	IsMasterProtein	P51665	26S proteasome non-ATPase regulatory subunit 7 OS=Homo sapiens GN=PSMD7 PE=1 SV=2	0	29.4933	33.3333	7	14	7	7	1	324	37.002	6.77	5713	ENSG00000103035	PSMD7	16	cell death;cellular component movement;defense response;metabolic process;regulation of biological process;response to stimulus	cytosol;membrane;nucleus;proteasome	protein binding	Pf01398, Pf13012	[GO:0000082]; GO:0044772; GO:0044843; GO:0000278; GO:0044770; GO:1903047; GO:0007049; GO:0022402; GO:0044763; GO:0009987; GO:0044699; GO:0008150;[GO:0000165]; GO:0023014; GO:0035556; GO:0006468; GO:0007165; GO:0044710; GO:0044763; GO:0006464; GO:0016310; GO:0007154; GO:0044700; GO:0050794; GO:0051716; GO:0008152; GO:0044699; GO:0009987; GO:0036211; GO:0044267; GO:0006796; GO:0023052; GO:0050789; …
High	IsMasterProtein	P48556	26S proteasome non-ATPase regulatory subunit 8 OS=Homo sapiens GN=PSMD8 PE=1 SV=2	0	13.1816	22.2857	6	12	6	6	1	350	39.587	9.7	5714	ENSG00000099341	PSMD8	19	cell death;cell organization and biogenesis;cellular component movement;defense response;metabolic process;regulation of biological process;response to stimulus	cytosol;nucleus;proteasome		Pf03399, Pf10075	[GO:0000082]; GO:0044772; GO:0044843; GO:0000278; GO:0044770; GO:1903047; GO:0007049; GO:0022402; GO:0044763; GO:0009987; GO:0044699; GO:0008150;[GO:0000165]; GO:0023014; GO:0035556; GO:0006468; GO:0007165; GO:0044710; GO:0044763; GO:0006464; GO:0016310; GO:0007154; GO:0044700; GO:0050794; GO:0051716; GO:0008152; GO:0044699; GO:0009987; GO:0036211; GO:0044267; GO:0006796; GO:0023052; GO:0050789; …
High	IsMasterProtein	O00233	26S proteasome non-ATPase regulatory subunit 9 OS=Homo sapiens GN=PSMD9 PE=1 SV=3	0	32.9488	34.5291	8	31	8	8	1	223	24.667	6.95	5715	ENSG00000110801	PSMD9	12	cell death;cell organization and biogenesis;cellular component movement;defense response;metabolic process;regulation of biological process;response to stimulus	cytoplasm;cytosol;nucleus	protein binding	Pf04495, Pf13180	[GO:0000082]; GO:0044772; GO:0044843; GO:0000278; GO:0044770; GO:1903047; GO:0007049; GO:0022402; GO:0044763; GO:0009987; GO:0044699; GO:0008150;[GO:0000165]; GO:0023014; GO:0035556; GO:0006468; GO:0007165; GO:0044710; GO:0044763; GO:0006464; GO:0016310; GO:0007154; GO:0044700; GO:0050794; GO:0051716; GO:0008152; GO:0044699; GO:0009987; GO:0036211; GO:0044267; GO:0006796; GO:0023052; GO:0050789; …
High	IsMasterProtein	Q13442	28 kDa heat- and acid-stable phosphoprotein OS=Homo sapiens GN=PDAP1 PE=1 SV=1	0	18.5546	40.884	6	14	6	6	1	181	20.618	8.87	11333	ENSG00000106244	PDAP1	7	cell proliferation;regulation of biological process;response to stimulus		RNA binding	Pf10252	[GO:0007165]; GO:0007154; GO:0044700; GO:0050794; GO:0051716; GO:0044763; GO:0023052; GO:0044699; GO:0009987; GO:0050789; GO:0050896; GO:0008150; GO:0065007;[GO:0008283]; GO:0044699; GO:0008150;[GO:0044822]; GO:0003723; GO:0003676; GO:0097159; GO:1901363; GO:0005488; GO:0003674
High	IsMasterProtein	P82664	28S ribosomal protein S10, mitochondrial OS=Homo sapiens GN=MRPS10 PE=1 SV=2	0.00357634	4.60713	8.95522	1	3	1	1	1	201	22.985	8	55173	ENSG00000048544	MRPS10	6	cell organization and biogenesis;metabolic process;regulation of biological process	membrane;mitochondrion;ribosome	structural molecule activity	Pf00338	[GO:0002230]; GO:0050691; GO:0050688; GO:0002697; GO:0002831; GO:0031347; GO:0032101; GO:0043900; GO:0051607; GO:0002252; GO:0002682; GO:0009607; GO:0048583; GO:0006952; GO:0080134; GO:0009605; GO:0050789; GO:0051704; GO:0009615; GO:0098542; GO:0002376; GO:0050896; GO:0006950; GO:0008150; GO:0065007; GO:0051707; GO:0043207;[GO:0003674];[GO:0003735]; GO:0005198; GO:0003674;[GO:0005622]; GO:0044464…
High	IsMasterProtein	P82912	28S ribosomal protein S11, mitochondrial OS=Homo sapiens GN=MRPS11 PE=1 SV=2	0	12.6887	20.1031	4	6	4	4	1	194	20.603	10.81	64963	ENSG00000181991	MRPS11	15	cell organization and biogenesis;metabolic process;response to stimulus	membrane;mitochondrion;ribosome	RNA binding;structural molecule activity	Pf00411	[GO:0000028]; GO:0022618; GO:0042255; GO:0042274; GO:0022613; GO:0034622; GO:0071826; GO:0042254; GO:0070925; GO:0044085; GO:0065003; GO:0043933; GO:0006996; GO:0022607; GO:0071840; GO:0016043; GO:0008150; GO:0009987;[GO:0000462]; GO:0030490; GO:0006364; GO:0042274; GO:0016072; GO:0034470; GO:0042254; GO:0022613; GO:0034660; GO:0006396; GO:0044085; GO:0016070; GO:0010467; GO:0071840; GO:0044260; …
High	IsMasterProtein	O60783	28S ribosomal protein S14, mitochondrial OS=Homo sapiens GN=MRPS14 PE=1 SV=1	0.000676819	8.96869	11.7188	1	7	1	1	1	128	15.129	11.41	63931	ENSG00000120333	MRPS14	1	cell organization and biogenesis;metabolic process	membrane;mitochondrion;ribosome	RNA binding;structural molecule activity	Pf00253	[GO:0003735]; GO:0005198; GO:0003674;[GO:0005622]; GO:0044464; GO:0005575; GO:0005623;[GO:0005739]; GO:0043231; GO:0044444; GO:0043227; GO:0043229; GO:0005737; GO:0044424; GO:0043226; GO:0005622; GO:0044464; GO:0005575; GO:0005623;[GO:0005743]; GO:0019866; GO:0031966; GO:0031090; GO:0031967; GO:0044424; GO:0005740; GO:0044429; GO:0016020; GO:0043227; GO:0044422; GO:0031975; GO:0044446; GO:0005622…
High	IsMasterProtein	P82914	28S ribosomal protein S15, mitochondrial OS=Homo sapiens GN=MRPS15 PE=1 SV=1	0.00125471	7.36256	10.1167	3	6	3	3	1	257	29.823	10.48	64960	ENSG00000116898	MRPS15	1	cell organization and biogenesis;metabolic process	membrane;mitochondrion;ribosome	RNA binding;structural molecule activity	Pf00312	[GO:0003735]; GO:0005198; GO:0003674;[GO:0005622]; GO:0044464; GO:0005575; GO:0005623;[GO:0005739]; GO:0043231; GO:0044444; GO:0043227; GO:0043229; GO:0005737; GO:0044424; GO:0043226; GO:0005622; GO:0044464; GO:0005575; GO:0005623;[GO:0005743]; GO:0019866; GO:0031966; GO:0031090; GO:0031967; GO:0044424; GO:0005740; GO:0044429; GO:0016020; GO:0043227; GO:0044422; GO:0031975; GO:0044446; GO:0005622…
High	IsMasterProtein	Q9Y2R5	28S ribosomal protein S17, mitochondrial OS=Homo sapiens GN=MRPS17 PE=1 SV=1	0.00206734	6.12567	37.6923	3	7	3	3	1	130	14.493	9.85	51373	ENSG00000239789	MRPS17	7	cell organization and biogenesis;metabolic process	membrane;mitochondrion;ribosome	RNA binding;structural molecule activity	Pf00366	[GO:0003723]; GO:0003676; GO:0097159; GO:1901363; GO:0005488; GO:0003674;[GO:0003735]; GO:0005198; GO:0003674;[GO:0005622]; GO:0044464; GO:0005575; GO:0005623;[GO:0005739]; GO:0043231; GO:0044444; GO:0043227; GO:0043229; GO:0005737; GO:0044424; GO:0043226; GO:0005622; GO:0044464; GO:0005575; GO:0005623;[GO:0005743]; GO:0019866; GO:0031966; GO:0031090; GO:0031967; GO:0044424; GO:0005740; GO:004442…
High	IsMasterProtein	P82921	28S ribosomal protein S21, mitochondrial OS=Homo sapiens GN=MRPS21 PE=1 SV=2	0.00125471	7.29869	29.8851	2	5	2	2	1	87	10.734	10.21	54460		MRPS21	1	cell organization and biogenesis;metabolic process	membrane;mitochondrion;ribosome	RNA binding;structural molecule activity	Pf01165	[GO:0003735]; GO:0005198; GO:0003674;[GO:0005622]; GO:0044464; GO:0005575; GO:0005623;[GO:0005739]; GO:0043231; GO:0044444; GO:0043227; GO:0043229; GO:0005737; GO:0044424; GO:0043226; GO:0005622; GO:0044464; GO:0005575; GO:0005623;[GO:0005743]; GO:0019866; GO:0031966; GO:0031090; GO:0031967; GO:0044424; GO:0005740; GO:0044429; GO:0016020; GO:0043227; GO:0044422; GO:0031975; GO:0044446; GO:0005622…
High	IsMasterProtein	P82650	28S ribosomal protein S22, mitochondrial OS=Homo sapiens GN=MRPS22 PE=1 SV=1	0	22.324	24.1667	8	19	8	8	1	360	41.254	7.9	56945	ENSG00000175110	MRPS22	3	cell organization and biogenesis;metabolic process	membrane;mitochondrion;ribosome	structural molecule activity	Pf10245	[GO:0003735]; GO:0005198; GO:0003674;[GO:0005739]; GO:0043231; GO:0044444; GO:0043227; GO:0043229; GO:0005737; GO:0044424; GO:0043226; GO:0005622; GO:0044464; GO:0005575; GO:0005623;[GO:0005743]; GO:0019866; GO:0031966; GO:0031090; GO:0031967; GO:0044424; GO:0005740; GO:0044429; GO:0016020; GO:0043227; GO:0044422; GO:0031975; GO:0044446; GO:0005622; GO:0044464; GO:0005739; GO:0044444; GO:0005575;…
High	IsMasterProtein	Q9Y3D9	28S ribosomal protein S23, mitochondrial OS=Homo sapiens GN=MRPS23 PE=1 SV=2	0	15.5448	22.1053	4	13	4	4	1	190	21.757	8.9	51649	ENSG00000181610	MRPS23	17	cell organization and biogenesis;metabolic process	cytoskeleton;membrane;mitochondrion;ribosome	protein binding;RNA binding;structural molecule activity	Pf10484, Pf13741	[GO:0003735]; GO:0005198; GO:0003674;[GO:0005515]; GO:0005488; GO:0003674;[GO:0005739]; GO:0043231; GO:0044444; GO:0043227; GO:0043229; GO:0005737; GO:0044424; GO:0043226; GO:0005622; GO:0044464; GO:0005575; GO:0005623;[GO:0005743]; GO:0019866; GO:0031966; GO:0031090; GO:0031967; GO:0044424; GO:0005740; GO:0044429; GO:0016020; GO:0043227; GO:0044422; GO:0031975; GO:0044446; GO:0005622; GO:0044464…
High	IsMasterProtein	Q92552	28S ribosomal protein S27, mitochondrial OS=Homo sapiens GN=MRPS27 PE=1 SV=3	0.00282167	5.52233	6.28019	2	4	2	2	1	414	47.581	6.18	23107	ENSG00000113048	MRPS27	5	cell organization and biogenesis;metabolic process	membrane;mitochondrion;ribosome	protein binding	Pf10037, Pf12854, Pf13041	[GO:0005515]; GO:0005488; GO:0003674;[GO:0005739]; GO:0043231; GO:0044444; GO:0043227; GO:0043229; GO:0005737; GO:0044424; GO:0043226; GO:0005622; GO:0044464; GO:0005575; GO:0005623;[GO:0005743]; GO:0019866; GO:0031966; GO:0031090; GO:0031967; GO:0044424; GO:0005740; GO:0044429; GO:0016020; GO:0043227; GO:0044422; GO:0031975; GO:0044446; GO:0005622; GO:0044464; GO:0005739; GO:0044444; GO:0005575;…
High	IsMasterProtein	Q9Y2Q9	28S ribosomal protein S28, mitochondrial OS=Homo sapiens GN=MRPS28 PE=1 SV=1	0.00538938	4.13531	9.62567	2	2	2	2	1	187	20.83	9.1	28957	ENSG00000147586	MRPS28	8	cell organization and biogenesis;metabolic process	membrane;mitochondrion;ribosome	RNA binding	Pf00575, Pf10246	[GO:0005739]; GO:0043231; GO:0044444; GO:0043227; GO:0043229; GO:0005737; GO:0044424; GO:0043226; GO:0005622; GO:0044464; GO:0005575; GO:0005623;[GO:0005743]; GO:0019866; GO:0031966; GO:0031090; GO:0031967; GO:0044424; GO:0005740; GO:0044429; GO:0016020; GO:0043227; GO:0044422; GO:0031975; GO:0044446; GO:0005622; GO:0044464; GO:0005739; GO:0044444; GO:0005575; GO:0043226; GO:0043229; GO:0005623; …
High	IsMasterProtein	P51398	28S ribosomal protein S29, mitochondrial OS=Homo sapiens GN=DAP3 PE=1 SV=1	0	12.9485	9.04523	3	5	3	3	1	398	45.538	8.88	7818	ENSG00000132676	DAP3	1	cell death;cell organization and biogenesis;metabolic process;regulation of biological process;response to stimulus	membrane;mitochondrion;nucleus;organelle lumen;ribosome	protein binding;RNA binding;structural molecule activity	Pf10236	[GO:0003735]; GO:0005198; GO:0003674;[GO:0005515]; GO:0005488; GO:0003674;[GO:0005634]; GO:0043231; GO:0043227; GO:0043229; GO:0043226; GO:0044424; GO:0005575; GO:0005622; GO:0044464; GO:0005623;[GO:0005654]; GO:0031981; GO:0044428; GO:0070013; GO:0005634; GO:0044446; GO:0043233; GO:0043231; GO:0043229; GO:0044422; GO:0044424; GO:0031974; GO:0043227; GO:0043226; GO:0005575; GO:0005622; GO:0044464…
High	IsMasterProtein	Q92665	28S ribosomal protein S31, mitochondrial OS=Homo sapiens GN=MRPS31 PE=1 SV=3	0	13.8395	20.7595	5	12	5	5	1	395	45.29	9.29	10240	ENSG00000102738	MRPS31	13	cell organization and biogenesis;metabolic process	membrane;mitochondrion;ribosome	protein binding;RNA binding;structural molecule activity	Pf15433	[GO:0003735]; GO:0005198; GO:0003674;[GO:0005515]; GO:0005488; GO:0003674;[GO:0005730]; GO:0031981; GO:0043232; GO:0044428; GO:0070013; GO:0043228; GO:0043229; GO:0005634; GO:0044446; GO:0043233; GO:0043226; GO:0044424; GO:0043231; GO:0044422; GO:0031974; GO:0005575; GO:0005622; GO:0044464; GO:0043227; GO:0005623;[GO:0005739]; GO:0043231; GO:0044444; GO:0043227; GO:0043229; GO:0005737; GO:0044424…
High	IsMasterProtein	Q9Y291	28S ribosomal protein S33, mitochondrial OS=Homo sapiens GN=MRPS33 PE=1 SV=1	0.0026262	5.70443	19.8113	2	3	2	2	1	106	12.621	10.11	51650	ENSG00000090263	MRPS33	7	cell organization and biogenesis;metabolic process	membrane;mitochondrion;ribosome	structural molecule activity	Pf08293	[GO:0003735]; GO:0005198; GO:0003674;[GO:0005739]; GO:0043231; GO:0044444; GO:0043227; GO:0043229; GO:0005737; GO:0044424; GO:0043226; GO:0005622; GO:0044464; GO:0005575; GO:0005623;[GO:0005743]; GO:0019866; GO:0031966; GO:0031090; GO:0031967; GO:0044424; GO:0005740; GO:0044429; GO:0016020; GO:0043227; GO:0044422; GO:0031975; GO:0044446; GO:0005622; GO:0044464; GO:0005739; GO:0044444; GO:0005575;…
High	IsMasterProtein	P82930	28S ribosomal protein S34, mitochondrial OS=Homo sapiens GN=MRPS34 PE=1 SV=2	0	10.4554	27.5229	4	4	4	4	1	218	25.634	9.98	65993	ENSG00000074071	MRPS34	16	cell organization and biogenesis;metabolic process	membrane;mitochondrion;ribosome	structural molecule activity		[GO:0003735]; GO:0005198; GO:0003674;[GO:0005739]; GO:0043231; GO:0044444; GO:0043227; GO:0043229; GO:0005737; GO:0044424; GO:0043226; GO:0005622; GO:0044464; GO:0005575; GO:0005623;[GO:0005743]; GO:0019866; GO:0031966; GO:0031090; GO:0031967; GO:0044424; GO:0005740; GO:0044429; GO:0016020; GO:0043227; GO:0044422; GO:0031975; GO:0044446; GO:0005622; GO:0044464; GO:0005739; GO:0044444; GO:0005575;…
High	IsMasterProtein	P82673	28S ribosomal protein S35, mitochondrial OS=Homo sapiens GN=MRPS35 PE=1 SV=1	0.000989772	7.9317	11.1455	3	4	3	3	1	323	36.821	8.24	60488	ENSG00000061794	MRPS35	12	cell organization and biogenesis;metabolic process;response to stimulus	cytoplasm;membrane;mitochondrion;ribosome	RNA binding;structural molecule activity	Pf10213	[GO:0003735]; GO:0005198; GO:0003674;[GO:0005737]; GO:0044424; GO:0005622; GO:0044464; GO:0005575; GO:0005623;[GO:0005739]; GO:0043231; GO:0044444; GO:0043227; GO:0043229; GO:0005737; GO:0044424; GO:0043226; GO:0005622; GO:0044464; GO:0005575; GO:0005623;[GO:0005743]; GO:0019866; GO:0031966; GO:0031090; GO:0031967; GO:0044424; GO:0005740; GO:0044429; GO:0016020; GO:0043227; GO:0044422; GO:0031975…
High	IsMasterProtein	P82909	28S ribosomal protein S36, mitochondrial OS=Homo sapiens GN=MRPS36 PE=1 SV=2	0	27.4245	69.9029	6	28	6	6	1	103	11.459	9.99	92259	ENSG00000134056; ENSG00000278461	MRPS36	5; CHR_HSCHR5_2_CTG1_1	cell organization and biogenesis;metabolic process	membrane;mitochondrion;ribosome	catalytic activity;structural molecule activity		[GO:0003735]; GO:0005198; GO:0003674;[GO:0004591]; GO:0016624; GO:0016903; GO:0016491; GO:0003824; GO:0003674;[GO:0005739]; GO:0043231; GO:0044444; GO:0043227; GO:0043229; GO:0005737; GO:0044424; GO:0043226; GO:0005622; GO:0044464; GO:0005575; GO:0005623;[GO:0005743]; GO:0019866; GO:0031966; GO:0031090; GO:0031967; GO:0044424; GO:0005740; GO:0044429; GO:0016020; GO:0043227; GO:0044422; GO:0031975…
High	IsMasterProtein	P82675	28S ribosomal protein S5, mitochondrial OS=Homo sapiens GN=MRPS5 PE=1 SV=2	0	13.7353	14.8837	5	5	5	5	1	430	47.976	9.92	64969	ENSG00000144029	MRPS5	2	cell organization and biogenesis;metabolic process	membrane;mitochondrion;ribosome	RNA binding;structural molecule activity	Pf00333, Pf03719	[GO:0003723]; GO:0003676; GO:0097159; GO:1901363; GO:0005488; GO:0003674;[GO:0003735]; GO:0005198; GO:0003674;[GO:0005622]; GO:0044464; GO:0005575; GO:0005623;[GO:0005739]; GO:0043231; GO:0044444; GO:0043227; GO:0043229; GO:0005737; GO:0044424; GO:0043226; GO:0005622; GO:0044464; GO:0005575; GO:0005623;[GO:0005743]; GO:0019866; GO:0031966; GO:0031090; GO:0031967; GO:0044424; GO:0005740; GO:004442…
High	IsMasterProtein	P82932	28S ribosomal protein S6, mitochondrial OS=Homo sapiens GN=MRPS6 PE=1 SV=3	0.000989772	8.21762	31.2	4	4	4	4	1	125	14.218	9.26	64968	ENSG00000243927	MRPS6	21	cell organization and biogenesis;metabolic process	membrane;mitochondrion;ribosome	protein binding;RNA binding;structural molecule activity	Pf01250	[GO:0003735]; GO:0005198; GO:0003674;[GO:0005515]; GO:0005488; GO:0003674;[GO:0005739]; GO:0043231; GO:0044444; GO:0043227; GO:0043229; GO:0005737; GO:0044424; GO:0043226; GO:0005622; GO:0044464; GO:0005575; GO:0005623;[GO:0005743]; GO:0019866; GO:0031966; GO:0031090; GO:0031967; GO:0044424; GO:0005740; GO:0044429; GO:0016020; GO:0043227; GO:0044422; GO:0031975; GO:0044446; GO:0005622; GO:0044464…
High	IsMasterProtein	Q9Y2R9	28S ribosomal protein S7, mitochondrial OS=Homo sapiens GN=MRPS7 PE=1 SV=2	0	12.3653	19.8347	4	12	4	4	1	242	28.116	9.99	51081	ENSG00000125445	MRPS7	17	cell organization and biogenesis;metabolic process	membrane;mitochondrion;ribosome	RNA binding;structural molecule activity	Pf00177	[GO:0000028]; GO:0022618; GO:0042255; GO:0042274; GO:0022613; GO:0034622; GO:0071826; GO:0042254; GO:0070925; GO:0044085; GO:0065003; GO:0043933; GO:0006996; GO:0022607; GO:0071840; GO:0016043; GO:0008150; GO:0009987;[GO:0003723]; GO:0003676; GO:0097159; GO:1901363; GO:0005488; GO:0003674;[GO:0003729]; GO:0044822; GO:0003723; GO:0003676; GO:0097159; GO:1901363; GO:0005488; GO:0003674;[GO:0003735]…
High	IsMasterProtein	P82933	28S ribosomal protein S9, mitochondrial OS=Homo sapiens GN=MRPS9 PE=1 SV=2	0	21.8587	23.9899	8	16	8	8	1	396	45.806	9.51	64965	ENSG00000135972	MRPS9	2	cell organization and biogenesis;metabolic process;response to stimulus	membrane;mitochondrion;ribosome	protein binding;RNA binding;structural molecule activity	Pf00380	[GO:0000462]; GO:0030490; GO:0006364; GO:0042274; GO:0016072; GO:0034470; GO:0042254; GO:0022613; GO:0034660; GO:0006396; GO:0044085; GO:0016070; GO:0010467; GO:0071840; GO:0044260; GO:0090304; GO:0043170; GO:0008150; GO:0044237; GO:0006139; GO:0071704; GO:0008152; GO:0009987; GO:0006725; GO:0034641; GO:0044238; GO:0046483; GO:1901360; GO:0006807;[GO:0003735]; GO:0005198; GO:0003674;[GO:0005515];…
High	IsMasterProtein	O43598	2'-deoxynucleoside 5'-phosphate N-hydrolase 1 OS=Homo sapiens GN=DNPH1 PE=1 SV=1	0	11.242	20.1149	2	11	2	2	1	174	19.097	5.05	10591	ENSG00000112667	C6orf108; DNPH1	6	cell differentiation;cell proliferation;metabolic process;regulation of biological process	cytoplasm;nucleus	catalytic activity;protein binding	Pf05014	[GO:0000701]; GO:0000700; GO:0019104; GO:0016799; GO:0016798; GO:0016787; GO:0003824; GO:0003674;[GO:0004844]; GO:0097506; GO:0019104; GO:0016799; GO:0016798; GO:0016787; GO:0003824; GO:0003674;[GO:0005515]; GO:0005488; GO:0003674;[GO:0005634]; GO:0043231; GO:0043227; GO:0043229; GO:0043226; GO:0044424; GO:0005575; GO:0005622; GO:0044464; GO:0005623;[GO:0005730]; GO:0031981; GO:0043232; GO:004442…
High	IsMasterProtein	Q5HYK3	2-methoxy-6-polyprenyl-1,4-benzoquinol methylase, mitochondrial OS=Homo sapiens GN=COQ5 PE=1 SV=2	0	19.0316	22.9358	5	11	5	5	1	327	37.117	6.95	84274	ENSG00000110871	COQ5	12	metabolic process	membrane;mitochondrion	catalytic activity	Pf01170, Pf01209, Pf08241, Pf08242, Pf12847, Pf13489, Pf13649, Pf13659, Pf13847	[GO:0005739]; GO:0043231; GO:0044444; GO:0043227; GO:0043229; GO:0005737; GO:0044424; GO:0043226; GO:0005622; GO:0044464; GO:0005575; GO:0005623;[GO:0005743]; GO:0019866; GO:0031966; GO:0031090; GO:0031967; GO:0044424; GO:0005740; GO:0044429; GO:0016020; GO:0043227; GO:0044422; GO:0031975; GO:0044446; GO:0005622; GO:0044464; GO:0005739; GO:0044444; GO:0005575; GO:0043226; GO:0043229; GO:0005623; …
High	IsMasterProtein	Q02218	2-oxoglutarate dehydrogenase, mitochondrial OS=Homo sapiens GN=OGDH PE=1 SV=3	0	248.523	58.0645	53	211	44	44	1	1023	115.861	6.86	4967	ENSG00000105953	OGDH	7	cellular component movement;metabolic process	cytosol;membrane;mitochondrion;organelle lumen	catalytic activity;metal ion binding;protein binding	Pf00676, Pf02779	[GO:0004591]; GO:0016624; GO:0016903; GO:0016491; GO:0003824; GO:0003674;[GO:0005739]; GO:0043231; GO:0044444; GO:0043227; GO:0043229; GO:0005737; GO:0044424; GO:0043226; GO:0005622; GO:0044464; GO:0005575; GO:0005623;[GO:0005759]; GO:0044429; GO:0070013; GO:0005739; GO:0044444; GO:0044446; GO:0043233; GO:0043231; GO:0005737; GO:0044424; GO:0043229; GO:0044422; GO:0031974; GO:0043227; GO:0005622;…
High	IsMasterProtein	Q9ULD0	2-oxoglutarate dehydrogenase-like, mitochondrial OS=Homo sapiens GN=OGDHL PE=1 SV=3	0	34.2413	10.7921	10	40	1	1	1	1010	114.409	6.65	55753	ENSG00000197444	OGDHL	10	metabolic process	cytosol;mitochondrion;organelle lumen	catalytic activity;metal ion binding;protein binding	Pf00676, Pf02779	[GO:0004591]; GO:0016624; GO:0016903; GO:0016491; GO:0003824; GO:0003674;[GO:0005515]; GO:0005488; GO:0003674;[GO:0005739]; GO:0043231; GO:0044444; GO:0043227; GO:0043229; GO:0005737; GO:0044424; GO:0043226; GO:0005622; GO:0044464; GO:0005575; GO:0005623;[GO:0005759]; GO:0044429; GO:0070013; GO:0005739; GO:0044444; GO:0044446; GO:0043233; GO:0043231; GO:0005737; GO:0044424; GO:0043229; GO:0044422…
High	IsMasterProtein	P12694	2-oxoisovalerate dehydrogenase subunit alpha, mitochondrial OS=Homo sapiens GN=BCKDHA PE=1 SV=2	0	46.9471	43.1461	14	27	14	14	1	445	50.439	8.27	593	ENSG00000248098	BCKDHA	19	metabolic process	mitochondrion;organelle lumen	catalytic activity;metal ion binding;protein binding	Pf00456, Pf00676	[GO:0003826]; GO:0016491; GO:0003824; GO:0003674;[GO:0003863]; GO:0016624; GO:0016903; GO:0016491; GO:0003824; GO:0003674;[GO:0005515]; GO:0005488; GO:0003674;[GO:0005739]; GO:0043231; GO:0044444; GO:0043227; GO:0043229; GO:0005737; GO:0044424; GO:0043226; GO:0005622; GO:0044464; GO:0005575; GO:0005623;[GO:0005759]; GO:0044429; GO:0070013; GO:0005739; GO:0044444; GO:0044446; GO:0043233; GO:004323…
High	IsMasterProtein	P21953	2-oxoisovalerate dehydrogenase subunit beta, mitochondrial OS=Homo sapiens GN=BCKDHB PE=1 SV=2	0	15.6419	15.8163	5	19	5	5	1	392	43.095	6.29	594	ENSG00000083123	BCKDHB	6	metabolic process;response to stimulus	mitochondrion;organelle lumen	catalytic activity;protein binding	Pf02779, Pf02780	[GO:0003824]; GO:0003674;[GO:0003826]; GO:0016491; GO:0003824; GO:0003674;[GO:0003863]; GO:0016624; GO:0016903; GO:0016491; GO:0003824; GO:0003674;[GO:0005515]; GO:0005488; GO:0003674;[GO:0005739]; GO:0043231; GO:0044444; GO:0043227; GO:0043229; GO:0005737; GO:0044424; GO:0043226; GO:0005622; GO:0044464; GO:0005575; GO:0005623;[GO:0005759]; GO:0044429; GO:0070013; GO:0005739; GO:0044444; GO:00444…
High	IsMasterProtein	O95861	3'(2'),5'-bisphosphate nucleotidase 1 OS=Homo sapiens GN=BPNT1 PE=1 SV=1	0	43.3347	49.3506	12	31	12	12	1	308	33.371	5.69	10380	ENSG00000162813	BPNT1	1	metabolic process	cytoplasm;cytosol	catalytic activity;metal ion binding	Pf00459	[GO:0000287]; GO:0046872; GO:0043169; GO:0043167; GO:0005488; GO:0003674;[GO:0004441]; GO:0016312; GO:0052745; GO:0016791; GO:0042578; GO:0016788; GO:0016787; GO:0003824; GO:0003674;[GO:0005737]; GO:0044424; GO:0005622; GO:0044464; GO:0005575; GO:0005623;[GO:0005829]; GO:0044444; GO:0005737; GO:0044424; GO:0005622; GO:0044464; GO:0005575; GO:0005623;[GO:0006139]; GO:0006725; GO:0034641; GO:004423…
High	IsMasterProtein	Q9BYD6	39S ribosomal protein L1, mitochondrial OS=Homo sapiens GN=MRPL1 PE=1 SV=2	0.00282167	5.11659	11.0769	2	4	2	2	1	325	36.885	8.78	65008	ENSG00000169288	MRPL1	4	cell organization and biogenesis;metabolic process	membrane;mitochondrion;nucleus;ribosome	protein binding;RNA binding;structural molecule activity	Pf00687, Pf13003	[GO:0003723]; GO:0003676; GO:0097159; GO:1901363; GO:0005488; GO:0003674;[GO:0003735]; GO:0005198; GO:0003674;[GO:0005515]; GO:0005488; GO:0003674;[GO:0005634]; GO:0043231; GO:0043227; GO:0043229; GO:0043226; GO:0044424; GO:0005575; GO:0005622; GO:0044464; GO:0005623;[GO:0005730]; GO:0031981; GO:0043232; GO:0044428; GO:0070013; GO:0043228; GO:0043229; GO:0005634; GO:0044446; GO:0043233; GO:004322…
High	IsMasterProtein	Q7Z7H8	39S ribosomal protein L10, mitochondrial OS=Homo sapiens GN=MRPL10 PE=1 SV=3	0.00538938	4.13966	7.27969	1	1	1	1	1	261	29.264	9.58	124995	ENSG00000159111	MRPL10	17	cell organization and biogenesis;metabolic process	membrane;mitochondrion;ribosome	protein binding;RNA binding;structural molecule activity	Pf00466	[GO:0003735]; GO:0005198; GO:0003674;[GO:0005515]; GO:0005488; GO:0003674;[GO:0005622]; GO:0044464; GO:0005575; GO:0005623;[GO:0005654]; GO:0031981; GO:0044428; GO:0070013; GO:0005634; GO:0044446; GO:0043233; GO:0043231; GO:0043229; GO:0044422; GO:0044424; GO:0031974; GO:0043227; GO:0043226; GO:0005575; GO:0005622; GO:0044464; GO:0005623;[GO:0005739]; GO:0043231; GO:0044444; GO:0043227; GO:004322…
High	IsMasterProtein	Q9Y3B7	39S ribosomal protein L11, mitochondrial OS=Homo sapiens GN=MRPL11 PE=1 SV=1	0	20.6163	29.1667	5	11	5	5	1	192	20.67	9.91	65003	ENSG00000174547	MRPL11	11	cell organization and biogenesis;metabolic process	membrane;mitochondrion;ribosome	protein binding;RNA binding;structural molecule activity	Pf00298, Pf03946	[GO:0000027]; GO:0022618; GO:0042255; GO:0042273; GO:0022613; GO:0034622; GO:0071826; GO:0042254; GO:0070925; GO:0044085; GO:0065003; GO:0043933; GO:0006996; GO:0022607; GO:0071840; GO:0016043; GO:0008150; GO:0009987;[GO:0003735]; GO:0005198; GO:0003674;[GO:0005515]; GO:0005488; GO:0003674;[GO:0005739]; GO:0043231; GO:0044444; GO:0043227; GO:0043229; GO:0005737; GO:0044424; GO:0043226; GO:0005622…
High	IsMasterProtein	P52815	39S ribosomal protein L12, mitochondrial OS=Homo sapiens GN=MRPL12 PE=1 SV=2	0	24.3043	33.3333	5	27	5	5	1	198	21.335	8.87	6182	ENSG00000262814	MRPL12	17	cell organization and biogenesis;metabolic process;regulation of biological process	membrane;mitochondrion;ribosome	protein binding;RNA binding;structural molecule activity	Pf00542	[GO:0003723]; GO:0003676; GO:0097159; GO:1901363; GO:0005488; GO:0003674;[GO:0003735]; GO:0005198; GO:0003674;[GO:0005515]; GO:0005488; GO:0003674;[GO:0005622]; GO:0044464; GO:0005575; GO:0005623;[GO:0005739]; GO:0043231; GO:0044444; GO:0043227; GO:0043229; GO:0005737; GO:0044424; GO:0043226; GO:0005622; GO:0044464; GO:0005575; GO:0005623;[GO:0005743]; GO:0019866; GO:0031966; GO:0031090; GO:00319…
High	IsMasterProtein	Q9BYD1	39S ribosomal protein L13, mitochondrial OS=Homo sapiens GN=MRPL13 PE=1 SV=1	0.00206734	6.63891	16.8539	2	4	2	2	1	178	20.679	9.16	28998	ENSG00000172172	MRPL13	8	cell organization and biogenesis;metabolic process	membrane;mitochondrion;ribosome	protein binding;RNA binding;structural molecule activity	Pf00572	[GO:0003729]; GO:0044822; GO:0003723; GO:0003676; GO:0097159; GO:1901363; GO:0005488; GO:0003674;[GO:0003735]; GO:0005198; GO:0003674;[GO:0005515]; GO:0005488; GO:0003674;[GO:0005739]; GO:0043231; GO:0044444; GO:0043227; GO:0043229; GO:0005737; GO:0044424; GO:0043226; GO:0005622; GO:0044464; GO:0005575; GO:0005623;[GO:0005743]; GO:0019866; GO:0031966; GO:0031090; GO:0031967; GO:0044424; GO:000574…
High	IsMasterProtein	Q6P1L8	39S ribosomal protein L14, mitochondrial OS=Homo sapiens GN=MRPL14 PE=1 SV=1	0.00332502	4.75912	6.89655	1	3	1	1	1	145	15.937	10.24	64928	ENSG00000180992	MRPL14	6	cell organization and biogenesis;metabolic process	membrane;mitochondrion;ribosome	RNA binding;structural molecule activity	Pf00238	[GO:0003735]; GO:0005198; GO:0003674;[GO:0005739]; GO:0043231; GO:0044444; GO:0043227; GO:0043229; GO:0005737; GO:0044424; GO:0043226; GO:0005622; GO:0044464; GO:0005575; GO:0005623;[GO:0005743]; GO:0019866; GO:0031966; GO:0031090; GO:0031967; GO:0044424; GO:0005740; GO:0044429; GO:0016020; GO:0043227; GO:0044422; GO:0031975; GO:0044446; GO:0005622; GO:0044464; GO:0005739; GO:0044444; GO:0005575;…
High	IsMasterProtein	Q9P015	39S ribosomal protein L15, mitochondrial OS=Homo sapiens GN=MRPL15 PE=1 SV=1	0	10.2408	17.2297	4	8	4	4	1	296	33.399	10.01	29088	ENSG00000137547	MRPL15	8	cell organization and biogenesis;metabolic process	membrane;mitochondrion;ribosome	protein binding;RNA binding;structural molecule activity	Pf00828	[GO:0003735]; GO:0005198; GO:0003674;[GO:0005515]; GO:0005488; GO:0003674;[GO:0005739]; GO:0043231; GO:0044444; GO:0043227; GO:0043229; GO:0005737; GO:0044424; GO:0043226; GO:0005622; GO:0044464; GO:0005575; GO:0005623;[GO:0005743]; GO:0019866; GO:0031966; GO:0031090; GO:0031967; GO:0044424; GO:0005740; GO:0044429; GO:0016020; GO:0043227; GO:0044422; GO:0031975; GO:0044446; GO:0005622; GO:0044464…
High	IsMasterProtein	Q96A35	39S ribosomal protein L24, mitochondrial OS=Homo sapiens GN=MRPL24 PE=1 SV=1	0.00332502	4.82066	11.1111	2	3	2	2	1	216	24.899	9.29	79590	ENSG00000143314	MRPL24	1	cell organization and biogenesis;metabolic process	membrane;mitochondrion;ribosome	structural molecule activity	Pf00467	[GO:0003735]; GO:0005198; GO:0003674;[GO:0005622]; GO:0044464; GO:0005575; GO:0005623;[GO:0005739]; GO:0043231; GO:0044444; GO:0043227; GO:0043229; GO:0005737; GO:0044424; GO:0043226; GO:0005622; GO:0044464; GO:0005575; GO:0005623;[GO:0005743]; GO:0019866; GO:0031966; GO:0031090; GO:0031967; GO:0044424; GO:0005740; GO:0044429; GO:0016020; GO:0043227; GO:0044422; GO:0031975; GO:0044446; GO:0005622…
High	IsMasterProtein	P09001	39S ribosomal protein L3, mitochondrial OS=Homo sapiens GN=MRPL3 PE=1 SV=1	0.00125471	7.73283	7.47126	3	7	3	3	1	348	38.608	9.48	11222	ENSG00000114686	MRPL3	3	cell organization and biogenesis;metabolic process	membrane;mitochondrion;ribosome	RNA binding;structural molecule activity	Pf00297	[GO:0003723]; GO:0003676; GO:0097159; GO:1901363; GO:0005488; GO:0003674;[GO:0003735]; GO:0005198; GO:0003674;[GO:0005622]; GO:0044464; GO:0005575; GO:0005623;[GO:0005739]; GO:0043231; GO:0044444; GO:0043227; GO:0043229; GO:0005737; GO:0044424; GO:0043226; GO:0005622; GO:0044464; GO:0005575; GO:0005623;[GO:0005743]; GO:0019866; GO:0031966; GO:0031090; GO:0031967; GO:0044424; GO:0005740; GO:004442…
High	IsMasterProtein	Q9BQ48	39S ribosomal protein L34, mitochondrial OS=Homo sapiens GN=MRPL34 PE=1 SV=1	0.00993125	3.36927	10.8696	1	1	1	1	1	92	10.159	12.25	64981	ENSG00000130312	MRPL34	19	cell organization and biogenesis;metabolic process	membrane;mitochondrion;ribosome	structural molecule activity	Pf00468	[GO:0003735]; GO:0005198; GO:0003674;[GO:0005622]; GO:0044464; GO:0005575; GO:0005623;[GO:0005739]; GO:0043231; GO:0044444; GO:0043227; GO:0043229; GO:0005737; GO:0044424; GO:0043226; GO:0005622; GO:0044464; GO:0005575; GO:0005623;[GO:0005743]; GO:0019866; GO:0031966; GO:0031090; GO:0031967; GO:0044424; GO:0005740; GO:0044429; GO:0016020; GO:0043227; GO:0044422; GO:0031975; GO:0044446; GO:0005622…
High	IsMasterProtein	Q9BZE1	39S ribosomal protein L37, mitochondrial OS=Homo sapiens GN=MRPL37 PE=1 SV=2	0.00282167	5.28585	5.67376	2	3	2	2	1	423	48.087	8.59	51253	ENSG00000116221	MRPL37	1	cell organization and biogenesis;metabolic process	membrane;mitochondrion;ribosome	RNA binding;structural molecule activity	Pf07147	[GO:0003735]; GO:0005198; GO:0003674;[GO:0005739]; GO:0043231; GO:0044444; GO:0043227; GO:0043229; GO:0005737; GO:0044424; GO:0043226; GO:0005622; GO:0044464; GO:0005575; GO:0005623;[GO:0005743]; GO:0019866; GO:0031966; GO:0031090; GO:0031967; GO:0044424; GO:0005740; GO:0044429; GO:0016020; GO:0043227; GO:0044422; GO:0031975; GO:0044446; GO:0005622; GO:0044464; GO:0005739; GO:0044444; GO:0005575;…
High	IsMasterProtein	Q96DV4	39S ribosomal protein L38, mitochondrial OS=Homo sapiens GN=MRPL38 PE=1 SV=2	0.00461706	4.34241	4.73684	2	2	2	2	1	380	44.568	7.53	64978	ENSG00000204316	MRPL38	17	cell organization and biogenesis;metabolic process	membrane;mitochondrion;ribosome		Pf01161	[GO:0005739]; GO:0043231; GO:0044444; GO:0043227; GO:0043229; GO:0005737; GO:0044424; GO:0043226; GO:0005622; GO:0044464; GO:0005575; GO:0005623;[GO:0005743]; GO:0019866; GO:0031966; GO:0031090; GO:0031967; GO:0044424; GO:0005740; GO:0044429; GO:0016020; GO:0043227; GO:0044422; GO:0031975; GO:0044446; GO:0005622; GO:0044464; GO:0005739; GO:0044444; GO:0005575; GO:0043226; GO:0043229; GO:0005623; …
High	IsMasterProtein	Q9NYK5	39S ribosomal protein L39, mitochondrial OS=Homo sapiens GN=MRPL39 PE=1 SV=3	0.00206734	5.92494	7.39645	2	4	2	2	1	338	38.687	7.65	54148	ENSG00000154719	MRPL39	21	cell organization and biogenesis;metabolic process	membrane;mitochondrion;ribosome	nucleotide binding;RNA binding	Pf02824	[GO:0000166]; GO:0036094; GO:1901265; GO:0005488; GO:0097159; GO:1901363; GO:0003674;[GO:0005739]; GO:0043231; GO:0044444; GO:0043227; GO:0043229; GO:0005737; GO:0044424; GO:0043226; GO:0005622; GO:0044464; GO:0005575; GO:0005623;[GO:0005743]; GO:0019866; GO:0031966; GO:0031090; GO:0031967; GO:0044424; GO:0005740; GO:0044429; GO:0016020; GO:0043227; GO:0044422; GO:0031975; GO:0044446; GO:0005622;…
High	IsMasterProtein	Q9BYD3	39S ribosomal protein L4, mitochondrial OS=Homo sapiens GN=MRPL4 PE=1 SV=1	0.00206734	6.38121	9.6463	2	5	2	2	1	311	34.897	9.72	51073	ENSG00000105364	MRPL4	19	cell organization and biogenesis;metabolic process	membrane;mitochondrion;ribosome	protein binding;RNA binding;structural molecule activity	Pf00573	[GO:0003735]; GO:0005198; GO:0003674;[GO:0005515]; GO:0005488; GO:0003674;[GO:0005739]; GO:0043231; GO:0044444; GO:0043227; GO:0043229; GO:0005737; GO:0044424; GO:0043226; GO:0005622; GO:0044464; GO:0005575; GO:0005623;[GO:0005743]; GO:0019866; GO:0031966; GO:0031090; GO:0031967; GO:0044424; GO:0005740; GO:0044429; GO:0016020; GO:0043227; GO:0044422; GO:0031975; GO:0044446; GO:0005622; GO:0044464…
High	IsMasterProtein	Q8IXM3	39S ribosomal protein L41, mitochondrial OS=Homo sapiens GN=MRPL41 PE=1 SV=1	0.00659805	3.8483	15.3285	2	5	2	2	1	137	15.373	9.57	64975	ENSG00000182154	MRPL41	9	cell death;cell organization and biogenesis;metabolic process	membrane;mitochondrion;ribosome	protein binding;RNA binding;structural molecule activity	Pf09809	[GO:0003735]; GO:0005198; GO:0003674;[GO:0005515]; GO:0005488; GO:0003674;[GO:0005739]; GO:0043231; GO:0044444; GO:0043227; GO:0043229; GO:0005737; GO:0044424; GO:0043226; GO:0005622; GO:0044464; GO:0005575; GO:0005623;[GO:0005743]; GO:0019866; GO:0031966; GO:0031090; GO:0031967; GO:0044424; GO:0005740; GO:0044429; GO:0016020; GO:0043227; GO:0044422; GO:0031975; GO:0044446; GO:0005622; GO:0044464…
High	IsMasterProtein	Q9H9J2	39S ribosomal protein L44, mitochondrial OS=Homo sapiens GN=MRPL44 PE=1 SV=1	0	14.7232	17.7711	4	6	4	4	1	332	37.512	8.4	65080	ENSG00000135900	MRPL44	2	cell organization and biogenesis;metabolic process	membrane;mitochondrion;ribosome	catalytic activity;protein binding;RNA binding	Pf00636	[GO:0003723]; GO:0003676; GO:0097159; GO:1901363; GO:0005488; GO:0003674;[GO:0004518]; GO:0016788; GO:0016787; GO:0003824; GO:0003674;[GO:0004519]; GO:0004518; GO:0016788; GO:0016787; GO:0003824; GO:0003674;[GO:0004525]; GO:0016891; GO:0032296; GO:0004521; GO:0016893; GO:0004540; GO:0004519; GO:0004518; GO:0016788; GO:0016787; GO:0003824; GO:0003674;[GO:0005515]; GO:0005488; GO:0003674;[GO:000557…
High	IsMasterProtein	Q9BRJ2	39S ribosomal protein L45, mitochondrial OS=Homo sapiens GN=MRPL45 PE=1 SV=2	0.00206734	5.91697	15.0327	3	4	3	3	1	306	35.328	9.03	84311	ENSG00000277936	MRPL45	17; CHR_HSCHR17_7_CTG4	cell organization and biogenesis;metabolic process;transport	membrane;mitochondrion;ribosome	protein binding;RNA binding;transporter activity	Pf04280	[GO:0005515]; GO:0005488; GO:0003674;[GO:0005739]; GO:0043231; GO:0044444; GO:0043227; GO:0043229; GO:0005737; GO:0044424; GO:0043226; GO:0005622; GO:0044464; GO:0005575; GO:0005623;[GO:0005743]; GO:0019866; GO:0031966; GO:0031090; GO:0031967; GO:0044424; GO:0005740; GO:0044429; GO:0016020; GO:0043227; GO:0044422; GO:0031975; GO:0044446; GO:0005622; GO:0044464; GO:0005739; GO:0044444; GO:0005575;…
High	IsMasterProtein	Q9H2W6	39S ribosomal protein L46, mitochondrial OS=Homo sapiens GN=MRPL46 PE=1 SV=1	0	11.7885	13.2616	2	5	2	2	1	279	31.685	7.05	26589	ENSG00000259494	MRPL46	15	cell organization and biogenesis;metabolic process	membrane;mitochondrion;ribosome	catalytic activity;structural molecule activity	Pf11788	[GO:0003674];[GO:0003735]; GO:0005198; GO:0003674;[GO:0005575];[GO:0005654]; GO:0031981; GO:0044428; GO:0070013; GO:0005634; GO:0044446; GO:0043233; GO:0043231; GO:0043229; GO:0044422; GO:0044424; GO:0031974; GO:0043227; GO:0043226; GO:0005575; GO:0005622; GO:0044464; GO:0005623;[GO:0005739]; GO:0043231; GO:0044444; GO:0043227; GO:0043229; GO:0005737; GO:0044424; GO:0043226; GO:0005622; GO:004446…
High	IsMasterProtein	Q9HD33	39S ribosomal protein L47, mitochondrial OS=Homo sapiens GN=MRPL47 PE=1 SV=2	0.00586667	4.00021	8.4	2	6	2	2	1	250	29.432	10.37	57129	ENSG00000136522	MRPL47	3	cell organization and biogenesis;metabolic process	membrane;mitochondrion;ribosome	structural molecule activity	Pf06984	[GO:0003674];[GO:0003735]; GO:0005198; GO:0003674;[GO:0005575];[GO:0005739]; GO:0043231; GO:0044444; GO:0043227; GO:0043229; GO:0005737; GO:0044424; GO:0043226; GO:0005622; GO:0044464; GO:0005575; GO:0005623;[GO:0005743]; GO:0019866; GO:0031966; GO:0031090; GO:0031967; GO:0044424; GO:0005740; GO:0044429; GO:0016020; GO:0043227; GO:0044422; GO:0031975; GO:0044446; GO:0005622; GO:0044464; GO:000573…
High	IsMasterProtein	Q13405	39S ribosomal protein L49, mitochondrial OS=Homo sapiens GN=MRPL49 PE=1 SV=1	0.000676819	8.96713	23.494	3	3	3	3	1	166	19.186	9.45	740	ENSG00000149792	MRPL49	11	cell organization and biogenesis;metabolic process	membrane;mitochondrion;ribosome	protein binding;structural molecule activity	Pf05046	[GO:0003735]; GO:0005198; GO:0003674;[GO:0005515]; GO:0005488; GO:0003674;[GO:0005622]; GO:0044464; GO:0005575; GO:0005623;[GO:0005739]; GO:0043231; GO:0044444; GO:0043227; GO:0043229; GO:0005737; GO:0044424; GO:0043226; GO:0005622; GO:0044464; GO:0005575; GO:0005623;[GO:0005743]; GO:0019866; GO:0031966; GO:0031090; GO:0031967; GO:0044424; GO:0005740; GO:0044429; GO:0016020; GO:0043227; GO:004442…
High	IsMasterProtein	Q8N5N7	39S ribosomal protein L50, mitochondrial OS=Homo sapiens GN=MRPL50 PE=1 SV=2	0.000676819	8.38574	27.8481	3	7	3	3	1	158	18.313	7.88	54534	ENSG00000136897	MRPL50	9	cell organization and biogenesis;metabolic process	membrane;mitochondrion;ribosome		Pf10501	[GO:0005739]; GO:0043231; GO:0044444; GO:0043227; GO:0043229; GO:0005737; GO:0044424; GO:0043226; GO:0005622; GO:0044464; GO:0005575; GO:0005623;[GO:0005743]; GO:0019866; GO:0031966; GO:0031090; GO:0031967; GO:0044424; GO:0005740; GO:0044429; GO:0016020; GO:0043227; GO:0044422; GO:0031975; GO:0044446; GO:0005622; GO:0044464; GO:0005739; GO:0044444; GO:0005575; GO:0043226; GO:0043229; GO:0005623; …
High	IsMasterProtein	Q15125	3-beta-hydroxysteroid-Delta(8),Delta(7)-isomerase OS=Homo sapiens GN=EBP PE=1 SV=3	0.00125471	7.66762	26.087	3	7	3	3	1	230	26.336	7.9	10682	ENSG00000147155	EBP	X	metabolic process;regulation of biological process;response to stimulus;transport	endoplasmic reticulum;membrane	catalytic activity;receptor activity;signal transducer activity;transporter activity	Pf05241	[GO:0000247]; GO:0016863; GO:0016860; GO:0016853; GO:0003824; GO:0003674;[GO:0001501]; GO:0048731; GO:0007275; GO:0048856; GO:0044707; GO:0044767; GO:0032502; GO:0032501; GO:0044699; GO:0008150;[GO:0004769]; GO:0016863; GO:0016860; GO:0016853; GO:0003824; GO:0003674;[GO:0004888]; GO:0038023; GO:0004871; GO:0004872; GO:0060089; GO:0003674;[GO:0005783]; GO:0012505; GO:0043231; GO:0044444; GO:004446…
High	IsMasterProtein	Q99714	3-hydroxyacyl-CoA dehydrogenase type-2 OS=Homo sapiens GN=HSD17B10 PE=1 SV=3	0	122.459	90.4215	19	95	19	19	1	261	26.906	7.78	3028	ENSG00000072506	HSD17B10	X	cell differentiation;cell organization and biogenesis;metabolic process	cytoplasm;endoplasmic reticulum;membrane;mitochondrion;organelle lumen	catalytic activity;nucleotide binding;protein binding;RNA binding	Pf00106, Pf08659, Pf13561	[GO:0001540]; GO:0042277; GO:0033218; GO:0005488; GO:0003674;[GO:0003857]; GO:0016616; GO:0016614; GO:0016491; GO:0003824; GO:0003674;[GO:0004303]; GO:0033764; GO:0016229; GO:0016616; GO:0016491; GO:0016614; GO:0003824; GO:0003674;[GO:0005496]; GO:0008289; GO:0097159; GO:0005488; GO:0003674;[GO:0005515]; GO:0005488; GO:0003674;[GO:0005737]; GO:0044424; GO:0005622; GO:0044464; GO:0005575; GO:00056…
High	IsMasterProtein	Q9BUT1	3-hydroxybutyrate dehydrogenase type 2 OS=Homo sapiens GN=BDH2 PE=1 SV=2	0	12.298	15.102	3	13	3	3	1	245	26.707	7.65	56898	ENSG00000164039	BDH2	4	cell differentiation;metabolic process	cytoplasm;cytosol;mitochondrion	catalytic activity;nucleotide binding	Pf00106, Pf13561	[GO:0000252]; GO:0016616; GO:0016614; GO:0016491; GO:0003824; GO:0003674;[GO:0003858]; GO:0016616; GO:0016614; GO:0016491; GO:0003824; GO:0003674;[GO:0004033]; GO:0016616; GO:0016614; GO:0016491; GO:0003824; GO:0003674;[GO:0004448]; GO:0016616; GO:0016614; GO:0016491; GO:0003824; GO:0003674;[GO:0004495]; GO:0016616; GO:0016614; GO:0016491; GO:0003824; GO:0003674;[GO:0005737]; GO:0044424; GO:00056…
High	IsMasterProtein	P31937	3-hydroxyisobutyrate dehydrogenase, mitochondrial OS=Homo sapiens GN=HIBADH PE=1 SV=2	0	74.09	41.0714	12	70	12	12	1	336	35.306	8.13	11112	ENSG00000106049	HIBADH	7	metabolic process	mitochondrion;organelle lumen	catalytic activity;nucleotide binding	Pf02254, Pf02826, Pf03446, Pf03807, Pf14833	[GO:0004616]; GO:0016616; GO:0016614; GO:0016491; GO:0003824; GO:0003674;[GO:0005739]; GO:0043231; GO:0044444; GO:0043227; GO:0043229; GO:0005737; GO:0044424; GO:0043226; GO:0005622; GO:0044464; GO:0005575; GO:0005623;[GO:0005759]; GO:0044429; GO:0070013; GO:0005739; GO:0044444; GO:0044446; GO:0043233; GO:0043231; GO:0005737; GO:0044424; GO:0043229; GO:0044422; GO:0031974; GO:0043227; GO:0005622;…
High	IsMasterProtein	Q6NVY1	3-hydroxyisobutyryl-CoA hydrolase, mitochondrial OS=Homo sapiens GN=HIBCH PE=1 SV=2	0	85.0723	49.2228	19	82	19	19	1	386	43.454	8.19	26275	ENSG00000198130	HIBCH	2	metabolic process	mitochondrion;organelle lumen	catalytic activity	Pf00378, Pf13766	[GO:0003824]; GO:0003674;[GO:0003860]; GO:0016289; GO:0016790; GO:0016788; GO:0016787; GO:0003824; GO:0003674;[GO:0005739]; GO:0043231; GO:0044444; GO:0043227; GO:0043229; GO:0005737; GO:0044424; GO:0043226; GO:0005622; GO:0044464; GO:0005575; GO:0005623;[GO:0005759]; GO:0044429; GO:0070013; GO:0005739; GO:0044444; GO:0044446; GO:0043233; GO:0043231; GO:0005737; GO:0044424; GO:0043229; GO:0044422…
High	IsMasterProtein	P42765	3-ketoacyl-CoA thiolase, mitochondrial OS=Homo sapiens GN=ACAA2 PE=1 SV=2	0	266.922	89.6725	37	433	37	37	1	397	41.898	8.09	10449	ENSG00000167315	ACAA2	18	cell organization and biogenesis;metabolic process;regulation of biological process;response to stimulus	membrane;mitochondrion	catalytic activity;protein binding;RNA binding	Pf00108, Pf02801, Pf02803	[GO:0003824]; GO:0003674;[GO:0003988]; GO:0016408; GO:0016747; GO:0016746; GO:0016740; GO:0003824; GO:0003674;[GO:0005515]; GO:0005488; GO:0003674;[GO:0005739]; GO:0043231; GO:0044444; GO:0043227; GO:0043229; GO:0005737; GO:0044424; GO:0043226; GO:0005622; GO:0044464; GO:0005575; GO:0005623;[GO:0005743]; GO:0019866; GO:0031966; GO:0031090; GO:0031967; GO:0044424; GO:0005740; GO:0044429; GO:001602…
High	IsMasterProtein	P09110	3-ketoacyl-CoA thiolase, peroxisomal OS=Homo sapiens GN=ACAA1 PE=1 SV=2	0	88.6494	61.0849	17	70	17	17	1	424	44.264	8.44	30	ENSG00000060971	ACAA1	3	metabolic process	membrane;organelle lumen	catalytic activity;protein binding	Pf00108, Pf02803, Pf08541	[GO:0000038]; GO:0006631; GO:0032787; GO:0044255; GO:0019752; GO:0006629; GO:0044237; GO:0044763; GO:0043436; GO:0044238; GO:0044710; GO:0071704; GO:0008152; GO:0009987; GO:0044699; GO:0006082; GO:0008150; GO:0044281;[GO:0003824]; GO:0003674;[GO:0003988]; GO:0016408; GO:0016747; GO:0016746; GO:0016740; GO:0003824; GO:0003674;[GO:0005515]; GO:0005488; GO:0003674;[GO:0005777]; GO:0042579; GO:004323…
High	IsMasterProtein	Q06136	3-ketodihydrosphingosine reductase OS=Homo sapiens GN=KDSR PE=1 SV=1	0	10.2849	12.3494	3	8	3	3	1	332	36.164	7.12	2531	ENSG00000119537	KDSR	18	metabolic process	endoplasmic reticulum;membrane	catalytic activity	Pf00106, Pf01370, Pf08659, Pf13561	[GO:0003824]; GO:0003674;[GO:0005615]; GO:0044421; GO:0005575; GO:0005576;[GO:0005783]; GO:0012505; GO:0043231; GO:0044444; GO:0044464; GO:0043227; GO:0043229; GO:0005737; GO:0044424; GO:0005575; GO:0005623; GO:0043226; GO:0005622;[GO:0005789]; GO:0042175; GO:0044425; GO:0044432; GO:0098588; GO:0012505; GO:0016020; GO:0044464; GO:0005575; GO:0005783; GO:0044444; GO:0044446; GO:0031090; GO:0005623…
High	IsMasterProtein	P25325	3-mercaptopyruvate sulfurtransferase OS=Homo sapiens GN=MPST PE=1 SV=3	0	40.4324	47.8114	10	34	9	10	1	297	33.158	6.6	4357	ENSG00000128309	MPST	22	metabolic process;response to stimulus	cytoplasm;cytosol;membrane;mitochondrion	catalytic activity;protein binding	Pf00581	[GO:0001822]; GO:0044767; GO:0048513; GO:0072001; GO:0032502; GO:0044699; GO:0048731; GO:0048856; GO:0001655; GO:0008150; GO:0007275; GO:0044707; GO:0032501;[GO:0001889]; GO:0048732; GO:0061008; GO:0044767; GO:0048513; GO:0048731; GO:0032502; GO:0044699; GO:0048856; GO:0007275; GO:0008150; GO:0044707; GO:0032501;[GO:0004792]; GO:0016783; GO:0016782; GO:0016740; GO:0003824; GO:0003674;[GO:0005737]…
High	IsMasterProtein	Q9NWU1	3-oxoacyl-[acyl-carrier-protein] synthase, mitochondrial OS=Homo sapiens GN=OXSM PE=1 SV=1	0.000676819	8.90645	8.93246	3	7	3	3	1	459	48.812	7.66	54995	ENSG00000151093	OXSM	3	metabolic process	cytoplasm;mitochondrion	catalytic activity	Pf00108, Pf00109, Pf02801	[GO:0003824]; GO:0003674;[GO:0004315]; GO:0004312; GO:0016747; GO:0016746; GO:0016740; GO:0003824; GO:0003674;[GO:0005737]; GO:0044424; GO:0005622; GO:0044464; GO:0005575; GO:0005623;[GO:0005739]; GO:0043231; GO:0044444; GO:0043227; GO:0043229; GO:0005737; GO:0044424; GO:0043226; GO:0005622; GO:0044464; GO:0005575; GO:0005623;[GO:0006629]; GO:0044238; GO:0044710; GO:0071704; GO:0008152; GO:004469…
High	IsMasterProtein	P46783	40S ribosomal protein S10 OS=Homo sapiens GN=RPS10 PE=1 SV=1	0	41.5514	64.2424	12	58	6	11	1	165	18.886	10.15	6204	ENSG00000124614	RPS10	6	cell organization and biogenesis;metabolic process;transport	cytoplasm;cytosol;membrane;nucleus;ribosome	protein binding;RNA binding;structural molecule activity	Pf03501	[GO:0000028]; GO:0022618; GO:0042255; GO:0042274; GO:0022613; GO:0034622; GO:0071826; GO:0042254; GO:0070925; GO:0044085; GO:0065003; GO:0043933; GO:0006996; GO:0022607; GO:0071840; GO:0016043; GO:0008150; GO:0009987;[GO:0000184]; GO:0000956; GO:0006402; GO:0006401; GO:0016071; GO:0016070; GO:0034655; GO:0044265; GO:0044260; GO:0090304; GO:0006139; GO:0019439; GO:0044270; GO:0046700; GO:1901361; …
High	IsMasterProtein	P62280	40S ribosomal protein S11 OS=Homo sapiens GN=RPS11 PE=1 SV=3	0	20.857	37.3418	8	30	8	8	1	158	18.419	10.3	6205	ENSG00000142534	RPS11	19	cell differentiation;cell organization and biogenesis;metabolic process;transport	cytoplasm;cytosol;membrane;ribosome	protein binding;RNA binding;structural molecule activity	Pf00366	[GO:0000184]; GO:0000956; GO:0006402; GO:0006401; GO:0016071; GO:0016070; GO:0034655; GO:0044265; GO:0044260; GO:0090304; GO:0006139; GO:0019439; GO:0044270; GO:0046700; GO:1901361; GO:0009057; GO:0044248; GO:0043170; GO:0044237; GO:0006725; GO:0034641; GO:0044238; GO:0046483; GO:1901360; GO:1901575; GO:0009056; GO:0071704; GO:0008152; GO:0009987; GO:0006807; GO:0008150;[GO:0001649]; GO:0001503; …
High	IsMasterProtein	P25398	40S ribosomal protein S12 OS=Homo sapiens GN=RPS12 PE=1 SV=3	0	37.6632	53.7879	7	48	7	7	1	132	14.505	7.21	6206	ENSG00000112306	RPS12	6	cell organization and biogenesis;metabolic process;transport	cytoplasm;cytosol;membrane;ribosome	RNA binding;structural molecule activity	Pf01248	[GO:0000184]; GO:0000956; GO:0006402; GO:0006401; GO:0016071; GO:0016070; GO:0034655; GO:0044265; GO:0044260; GO:0090304; GO:0006139; GO:0019439; GO:0044270; GO:0046700; GO:1901361; GO:0009057; GO:0044248; GO:0043170; GO:0044237; GO:0006725; GO:0034641; GO:0044238; GO:0046483; GO:1901360; GO:1901575; GO:0009056; GO:0071704; GO:0008152; GO:0009987; GO:0006807; GO:0008150;[GO:0003735]; GO:0005198; …
High	IsMasterProtein	P62277	40S ribosomal protein S13 OS=Homo sapiens GN=RPS13 PE=1 SV=2	0	28.5273	48.3444	9	35	9	9	1	151	17.212	10.54	6207	ENSG00000110700	RPS13	11	cell organization and biogenesis;metabolic process;regulation of biological process;transport	cytosol;membrane;nucleus;ribosome	protein binding;RNA binding;structural molecule activity	Pf00312, Pf08069	[GO:0000184]; GO:0000956; GO:0006402; GO:0006401; GO:0016071; GO:0016070; GO:0034655; GO:0044265; GO:0044260; GO:0090304; GO:0006139; GO:0019439; GO:0044270; GO:0046700; GO:1901361; GO:0009057; GO:0044248; GO:0043170; GO:0044237; GO:0006725; GO:0034641; GO:0044238; GO:0046483; GO:1901360; GO:1901575; GO:0009056; GO:0071704; GO:0008152; GO:0009987; GO:0006807; GO:0008150;[GO:0003729]; GO:0044822; …
High	IsMasterProtein	P62263	40S ribosomal protein S14 OS=Homo sapiens GN=RPS14 PE=1 SV=3	0	31.4732	40.3974	7	40	7	7	1	151	16.263	10.05	6208	ENSG00000164587	RPS14	5	cell differentiation;cell organization and biogenesis;metabolic process;regulation of biological process;transport	cytoplasm;cytosol;membrane;mitochondrion;ribosome	protein binding;RNA binding;structural molecule activity;translation regulator activity	Pf00411	[GO:0000028]; GO:0022618; GO:0042255; GO:0042274; GO:0022613; GO:0034622; GO:0071826; GO:0042254; GO:0070925; GO:0044085; GO:0065003; GO:0043933; GO:0006996; GO:0022607; GO:0071840; GO:0016043; GO:0008150; GO:0009987;[GO:0000122]; GO:0006357; GO:0006366; GO:0045892; GO:0006355; GO:0006351; GO:0010629; GO:1903507; GO:2000113; GO:0010468; GO:1903506; GO:2000112; GO:0010467; GO:0034645; GO:0097659; …
High	IsMasterProtein	P62841	40S ribosomal protein S15 OS=Homo sapiens GN=RPS15 PE=1 SV=2	0	20.4209	55.8621	5	19	5	5	1	145	17.029	10.39	6209	ENSG00000115268	RPS15	19	cell differentiation;cell organization and biogenesis;metabolic process;transport	cytoplasm;cytosol;membrane;nucleus;ribosome	DNA binding;protein binding;RNA binding;structural molecule activity	Pf00203	[GO:0000028]; GO:0022618; GO:0042255; GO:0042274; GO:0022613; GO:0034622; GO:0071826; GO:0042254; GO:0070925; GO:0044085; GO:0065003; GO:0043933; GO:0006996; GO:0022607; GO:0071840; GO:0016043; GO:0008150; GO:0009987;[GO:0000056]; GO:0000054; GO:0033753; GO:0042254; GO:0071428; GO:1902580; GO:0033750; GO:0051649; GO:0051656; GO:0022613; GO:0071426; GO:0051641; GO:1902578; GO:0051640; GO:0051234; …
High	IsMasterProtein	P62244	40S ribosomal protein S15a OS=Homo sapiens GN=RPS15A PE=1 SV=2	0	27.1201	53.8462	7	34	7	7	1	130	14.83	10.13	6210	ENSG00000134419	RPS15A	16	cell organization and biogenesis;metabolic process;regulation of biological process;response to stimulus;transport	cytoplasm;cytosol;membrane;ribosome	RNA binding;structural molecule activity	Pf00410	[GO:0000184]; GO:0000956; GO:0006402; GO:0006401; GO:0016071; GO:0016070; GO:0034655; GO:0044265; GO:0044260; GO:0090304; GO:0006139; GO:0019439; GO:0044270; GO:0046700; GO:1901361; GO:0009057; GO:0044248; GO:0043170; GO:0044237; GO:0006725; GO:0034641; GO:0044238; GO:0046483; GO:1901360; GO:1901575; GO:0009056; GO:0071704; GO:0008152; GO:0009987; GO:0006807; GO:0008150;[GO:0003723]; GO:0003676; …
High	IsMasterProtein	P62249	40S ribosomal protein S16 OS=Homo sapiens GN=RPS16 PE=1 SV=2	0	48.6171	47.2603	11	57	11	11	1	146	16.435	10.21	6217	ENSG00000105193	RPS16	19	cell organization and biogenesis;metabolic process;transport	cytosol;membrane;ribosome	protein binding;RNA binding;structural molecule activity	Pf00380	[GO:0000184]; GO:0000956; GO:0006402; GO:0006401; GO:0016071; GO:0016070; GO:0034655; GO:0044265; GO:0044260; GO:0090304; GO:0006139; GO:0019439; GO:0044270; GO:0046700; GO:1901361; GO:0009057; GO:0044248; GO:0043170; GO:0044237; GO:0006725; GO:0034641; GO:0044238; GO:0046483; GO:1901360; GO:1901575; GO:0009056; GO:0071704; GO:0008152; GO:0009987; GO:0006807; GO:0008150;[GO:0000462]; GO:0030490; …
High	IsMasterProtein	P08708	40S ribosomal protein S17 OS=Homo sapiens GN=RPS17 PE=1 SV=2	0	35.8015	64.4444	9	27	9	9	1	135	15.54	9.85	6218	ENSG00000182774; ENSG00000278229	RPS17; RPS17L	15; CHR_HSCHR15_5_CTG8	cell organization and biogenesis;metabolic process;transport	cytosol;membrane;ribosome	RNA binding;structural molecule activity	Pf00833	[GO:0000028]; GO:0022618; GO:0042255; GO:0042274; GO:0022613; GO:0034622; GO:0071826; GO:0042254; GO:0070925; GO:0044085; GO:0065003; GO:0043933; GO:0006996; GO:0022607; GO:0071840; GO:0016043; GO:0008150; GO:0009987;[GO:0000184]; GO:0000956; GO:0006402; GO:0006401; GO:0016071; GO:0016070; GO:0034655; GO:0044265; GO:0044260; GO:0090304; GO:0006139; GO:0019439; GO:0044270; GO:0046700; GO:1901361; …
High	IsMasterProtein	P62269	40S ribosomal protein S18 OS=Homo sapiens GN=RPS18 PE=1 SV=3	0	17.9983	30.9211	7	20	7	7	1	152	17.708	10.99	6222	ENSG00000223367; ENSG00000226225; ENSG00000231500; ENSG00000235650; ENSG00000096150	RPS18	6; CHR_HSCHR6_MHC_DBB_CTG1; CHR_HSCHR6_MHC_MCF_CTG1; CHR_HSCHR6_MHC_COX_CTG1; CHR_HSCHR6_MHC_QBL_CTG1	cell organization and biogenesis;metabolic process;transport	cytoplasm;cytosol;membrane;nucleus;ribosome	protein binding;RNA binding;structural molecule activity	Pf00416	[GO:0000184]; GO:0000956; GO:0006402; GO:0006401; GO:0016071; GO:0016070; GO:0034655; GO:0044265; GO:0044260; GO:0090304; GO:0006139; GO:0019439; GO:0044270; GO:0046700; GO:1901361; GO:0009057; GO:0044248; GO:0043170; GO:0044237; GO:0006725; GO:0034641; GO:0044238; GO:0046483; GO:1901360; GO:1901575; GO:0009056; GO:0071704; GO:0008152; GO:0009987; GO:0006807; GO:0008150;[GO:0003676]; GO:0097159; …
High	IsMasterProtein	P39019	40S ribosomal protein S19 OS=Homo sapiens GN=RPS19 PE=1 SV=2	0	47.5599	55.1724	11	59	11	11	1	145	16.051	10.32	6223	ENSG00000105372	RPS19	19	cell differentiation;cell organization and biogenesis;cellular component movement;metabolic process;regulation of biological process;response to stimulus;transport	cytoplasm;cytosol;membrane;nucleus;ribosome	protein binding;RNA binding;structural molecule activity	Pf01090	[GO:0000028]; GO:0022618; GO:0042255; GO:0042274; GO:0022613; GO:0034622; GO:0071826; GO:0042254; GO:0070925; GO:0044085; GO:0065003; GO:0043933; GO:0006996; GO:0022607; GO:0071840; GO:0016043; GO:0008150; GO:0009987;[GO:0000184]; GO:0000956; GO:0006402; GO:0006401; GO:0016071; GO:0016070; GO:0034655; GO:0044265; GO:0044260; GO:0090304; GO:0006139; GO:0019439; GO:0044270; GO:0046700; GO:1901361; …
High	IsMasterProtein	P15880	40S ribosomal protein S2 OS=Homo sapiens GN=RPS2 PE=1 SV=2	0	52.1308	46.4164	13	54	13	13	1	293	31.305	10.24	6187	ENSG00000140988	RPS2	16	cell organization and biogenesis;metabolic process;regulation of biological process;transport	cytoplasm;cytosol;membrane;nucleus;ribosome	protein binding;RNA binding;structural molecule activity	Pf00333, Pf03719	[GO:0000184]; GO:0000956; GO:0006402; GO:0006401; GO:0016071; GO:0016070; GO:0034655; GO:0044265; GO:0044260; GO:0090304; GO:0006139; GO:0019439; GO:0044270; GO:0046700; GO:1901361; GO:0009057; GO:0044248; GO:0043170; GO:0044237; GO:0006725; GO:0034641; GO:0044238; GO:0046483; GO:1901360; GO:1901575; GO:0009056; GO:0071704; GO:0008152; GO:0009987; GO:0006807; GO:0008150;[GO:0003723]; GO:0003676; …
High	IsMasterProtein	P60866	40S ribosomal protein S20 OS=Homo sapiens GN=RPS20 PE=1 SV=1	0	15.3403	32.7731	4	20	4	4	1	119	13.364	9.94	6224	ENSG00000008988	RPS20	8	cell organization and biogenesis;metabolic process;transport	cytoplasm;cytosol;membrane;ribosome	protein binding;RNA binding;structural molecule activity	Pf00338	[GO:0000184]; GO:0000956; GO:0006402; GO:0006401; GO:0016071; GO:0016070; GO:0034655; GO:0044265; GO:0044260; GO:0090304; GO:0006139; GO:0019439; GO:0044270; GO:0046700; GO:1901361; GO:0009057; GO:0044248; GO:0043170; GO:0044237; GO:0006725; GO:0034641; GO:0044238; GO:0046483; GO:1901360; GO:1901575; GO:0009056; GO:0071704; GO:0008152; GO:0009987; GO:0006807; GO:0008150;[GO:0003723]; GO:0003676; …
High	IsMasterProtein	P63220	40S ribosomal protein S21 OS=Homo sapiens GN=RPS21 PE=1 SV=1	0	17.5411	59.0361	6	19	6	6	1	83	9.106	8.5	6227	ENSG00000171858	RPS21	20	cell organization and biogenesis;metabolic process;transport	cytoplasm;cytosol;ribosome	protein binding;RNA binding;structural molecule activity	Pf01249	[GO:0000184]; GO:0000956; GO:0006402; GO:0006401; GO:0016071; GO:0016070; GO:0034655; GO:0044265; GO:0044260; GO:0090304; GO:0006139; GO:0019439; GO:0044270; GO:0046700; GO:1901361; GO:0009057; GO:0044248; GO:0043170; GO:0044237; GO:0006725; GO:0034641; GO:0044238; GO:0046483; GO:1901360; GO:1901575; GO:0009056; GO:0071704; GO:0008152; GO:0009987; GO:0006807; GO:0008150;[GO:0000447]; GO:0000462; …
High	IsMasterProtein	P62266	40S ribosomal protein S23 OS=Homo sapiens GN=RPS23 PE=1 SV=3	0	30.201	30.0699	6	23	6	6	1	143	15.798	10.49	6228	ENSG00000186468	RPS23	5	cell organization and biogenesis;metabolic process;transport	cytoplasm;cytosol;membrane;ribosome	protein binding;RNA binding;structural molecule activity	Pf00164	[GO:0000184]; GO:0000956; GO:0006402; GO:0006401; GO:0016071; GO:0016070; GO:0034655; GO:0044265; GO:0044260; GO:0090304; GO:0006139; GO:0019439; GO:0044270; GO:0046700; GO:1901361; GO:0009057; GO:0044248; GO:0043170; GO:0044237; GO:0006725; GO:0034641; GO:0044238; GO:0046483; GO:1901360; GO:1901575; GO:0009056; GO:0071704; GO:0008152; GO:0009987; GO:0006807; GO:0008150;[GO:0003735]; GO:0005198; …
High	IsMasterProtein	P62847	40S ribosomal protein S24 OS=Homo sapiens GN=RPS24 PE=1 SV=1	0	23.5696	43.609	6	26	6	6	1	133	15.413	10.78	6229	ENSG00000138326	RPS24	10	cell organization and biogenesis;metabolic process;transport	cytoplasm;cytosol;membrane;nucleus;ribosome	nucleotide binding;protein binding;RNA binding;structural molecule activity	Pf01282	[GO:0000166]; GO:0036094; GO:1901265; GO:0005488; GO:0097159; GO:1901363; GO:0003674;[GO:0000184]; GO:0000956; GO:0006402; GO:0006401; GO:0016071; GO:0016070; GO:0034655; GO:0044265; GO:0044260; GO:0090304; GO:0006139; GO:0019439; GO:0044270; GO:0046700; GO:1901361; GO:0009057; GO:0044248; GO:0043170; GO:0044237; GO:0006725; GO:0034641; GO:0044238; GO:0046483; GO:1901360; GO:1901575; GO:0009056; …
High	IsMasterProtein	P62851	40S ribosomal protein S25 OS=Homo sapiens GN=RPS25 PE=1 SV=1	0	16.2231	30.4	5	18	5	5	1	125	13.734	10.11	6230	ENSG00000118181; ENSG00000280831	RPS25	11; CHR_HG2217_PATCH	cell organization and biogenesis;metabolic process;transport	cytoplasm;cytosol;nucleus;ribosome	catalytic activity;nucleotide binding;protein binding;RNA binding;structural molecule activity	Pf03297	[GO:0000028]; GO:0022618; GO:0042255; GO:0042274; GO:0022613; GO:0034622; GO:0071826; GO:0042254; GO:0070925; GO:0044085; GO:0065003; GO:0043933; GO:0006996; GO:0022607; GO:0071840; GO:0016043; GO:0008150; GO:0009987;[GO:0000184]; GO:0000956; GO:0006402; GO:0006401; GO:0016071; GO:0016070; GO:0034655; GO:0044265; GO:0044260; GO:0090304; GO:0006139; GO:0019439; GO:0044270; GO:0046700; GO:1901361; …
High	IsMasterProtein	P62854	40S ribosomal protein S26 OS=Homo sapiens GN=RPS26 PE=1 SV=3	0	12.4574	33.913	3	7	1	3	1	115	13.007	11		ENSG00000197728	RPS26; LOC101929876; RPS26P25	12; 20; 4	cell organization and biogenesis;metabolic process;regulation of biological process;transport	cytoplasm;cytosol;membrane;ribosome	protein binding;RNA binding;structural molecule activity	Pf01283	[GO:0000184]; GO:0000956; GO:0006402; GO:0006401; GO:0016071; GO:0016070; GO:0034655; GO:0044265; GO:0044260; GO:0090304; GO:0006139; GO:0019439; GO:0044270; GO:0046700; GO:1901361; GO:0009057; GO:0044248; GO:0043170; GO:0044237; GO:0006725; GO:0034641; GO:0044238; GO:0046483; GO:1901360; GO:1901575; GO:0009056; GO:0071704; GO:0008152; GO:0009987; GO:0006807; GO:0008150;[GO:0003729]; GO:0044822; …
High	IsMasterProtein	P42677	40S ribosomal protein S27 OS=Homo sapiens GN=RPS27 PE=1 SV=3	0.00125471	7.79957	38.0952	3	8	1	1	1	84	9.455	9.45	6232	ENSG00000177954	RPS27	1	cell organization and biogenesis;cell proliferation;metabolic process;regulation of biological process;response to stimulus;transport	cytosol;nucleus;ribosome	DNA binding;metal ion binding;protein binding;RNA binding;structural molecule activity	Pf01667	[GO:0000028]; GO:0022618; GO:0042255; GO:0042274; GO:0022613; GO:0034622; GO:0071826; GO:0042254; GO:0070925; GO:0044085; GO:0065003; GO:0043933; GO:0006996; GO:0022607; GO:0071840; GO:0016043; GO:0008150; GO:0009987;[GO:0000184]; GO:0000956; GO:0006402; GO:0006401; GO:0016071; GO:0016070; GO:0034655; GO:0044265; GO:0044260; GO:0090304; GO:0006139; GO:0019439; GO:0044270; GO:0046700; GO:1901361; …
High	IsMasterProtein	Q71UM5	40S ribosomal protein S27-like OS=Homo sapiens GN=RPS27L PE=1 SV=3	0.000350631	9.26086	38.0952	3	9	1	1	1	84	9.471	9.45	51065	ENSG00000185088	RPS27L	15	cell organization and biogenesis;metabolic process;regulation of biological process;response to stimulus	nucleus;ribosome	enzyme regulator activity;metal ion binding;protein binding;RNA binding;structural molecule activity;translation regulator activity	Pf01667	[GO:0000028]; GO:0022618; GO:0042255; GO:0042274; GO:0022613; GO:0034622; GO:0071826; GO:0042254; GO:0070925; GO:0044085; GO:0065003; GO:0043933; GO:0006996; GO:0022607; GO:0071840; GO:0016043; GO:0008150; GO:0009987;[GO:0003735]; GO:0005198; GO:0003674;[GO:0005515]; GO:0005488; GO:0003674;[GO:0005622]; GO:0044464; GO:0005575; GO:0005623;[GO:0005634]; GO:0043231; GO:0043227; GO:0043229; GO:004322…
High	IsMasterProtein	P62857	40S ribosomal protein S28 OS=Homo sapiens GN=RPS28 PE=1 SV=1	0	13.5907	46.3768	3	26	3	3	1	69	7.836	10.7	6234	ENSG00000233927	RPS28	19	cell organization and biogenesis;metabolic process;transport	cytoplasm;cytosol;ribosome	protein binding;RNA binding;structural molecule activity	Pf01200	[GO:0000184]; GO:0000956; GO:0006402; GO:0006401; GO:0016071; GO:0016070; GO:0034655; GO:0044265; GO:0044260; GO:0090304; GO:0006139; GO:0019439; GO:0044270; GO:0046700; GO:1901361; GO:0009057; GO:0044248; GO:0043170; GO:0044237; GO:0006725; GO:0034641; GO:0044238; GO:0046483; GO:1901360; GO:1901575; GO:0009056; GO:0071704; GO:0008152; GO:0009987; GO:0006807; GO:0008150;[GO:0003735]; GO:0005198; …
High	IsMasterProtein	P23396	40S ribosomal protein S3 OS=Homo sapiens GN=RPS3 PE=1 SV=2	0	65.5184	60.4938	14	90	14	14	1	243	26.671	9.66	6188	ENSG00000149273	RPS3	11	cell death;cell division;cell organization and biogenesis;metabolic process;regulation of biological process;response to stimulus;transport	cytoplasm;cytoskeleton;cytosol;membrane;mitochondrion;nucleus;organelle lumen;ribosome	catalytic activity;DNA binding;protein binding;RNA binding;structural molecule activity	Pf00189, Pf07650	[GO:0000184]; GO:0000956; GO:0006402; GO:0006401; GO:0016071; GO:0016070; GO:0034655; GO:0044265; GO:0044260; GO:0090304; GO:0006139; GO:0019439; GO:0044270; GO:0046700; GO:1901361; GO:0009057; GO:0044248; GO:0043170; GO:0044237; GO:0006725; GO:0034641; GO:0044238; GO:0046483; GO:1901360; GO:1901575; GO:0009056; GO:0071704; GO:0008152; GO:0009987; GO:0006807; GO:0008150;[GO:0000737]; GO:0006308; …
High	IsMasterProtein	P61247	40S ribosomal protein S3a OS=Homo sapiens GN=RPS3A PE=1 SV=2	0	73.4588	68.9394	21	92	21	21	1	264	29.926	9.73	6189	ENSG00000145425	RPS3A	4	cell differentiation;cell organization and biogenesis;metabolic process;regulation of biological process;transport	cytoplasm;cytosol;nucleus;ribosome	protein binding;RNA binding;structural molecule activity	Pf01015	[GO:0000184]; GO:0000956; GO:0006402; GO:0006401; GO:0016071; GO:0016070; GO:0034655; GO:0044265; GO:0044260; GO:0090304; GO:0006139; GO:0019439; GO:0044270; GO:0046700; GO:1901361; GO:0009057; GO:0044248; GO:0043170; GO:0044237; GO:0006725; GO:0034641; GO:0044238; GO:0046483; GO:1901360; GO:1901575; GO:0009056; GO:0071704; GO:0008152; GO:0009987; GO:0006807; GO:0008150;[GO:0002181]; GO:0006412; …
High	IsMasterProtein	P62701	40S ribosomal protein S4, X isoform OS=Homo sapiens GN=RPS4X PE=1 SV=2	0	52.8582	48.6692	13	50	7	13	1	263	29.579	10.15	6191	ENSG00000198034	RPS4X	X	cell organization and biogenesis;development;metabolic process;regulation of biological process;transport	cytoplasm;cytosol;membrane;ribosome	RNA binding;structural molecule activity	Pf00900, Pf08071	[GO:0000184]; GO:0000956; GO:0006402; GO:0006401; GO:0016071; GO:0016070; GO:0034655; GO:0044265; GO:0044260; GO:0090304; GO:0006139; GO:0019439; GO:0044270; GO:0046700; GO:1901361; GO:0009057; GO:0044248; GO:0043170; GO:0044237; GO:0006725; GO:0034641; GO:0044238; GO:0046483; GO:1901360; GO:1901575; GO:0009056; GO:0071704; GO:0008152; GO:0009987; GO:0006807; GO:0008150;[GO:0003723]; GO:0003676; …
High	IsMasterProtein	P46782	40S ribosomal protein S5 OS=Homo sapiens GN=RPS5 PE=1 SV=4	0	36.1219	35.7843	8	46	8	8	1	204	22.862	9.72	6193	ENSG00000083845	RPS5	19	cell organization and biogenesis;metabolic process;regulation of biological process;transport	cytosol;membrane;ribosome	RNA binding;structural molecule activity	Pf00177	[GO:0000028]; GO:0022618; GO:0042255; GO:0042274; GO:0022613; GO:0034622; GO:0071826; GO:0042254; GO:0070925; GO:0044085; GO:0065003; GO:0043933; GO:0006996; GO:0022607; GO:0071840; GO:0016043; GO:0008150; GO:0009987;[GO:0000184]; GO:0000956; GO:0006402; GO:0006401; GO:0016071; GO:0016070; GO:0034655; GO:0044265; GO:0044260; GO:0090304; GO:0006139; GO:0019439; GO:0044270; GO:0046700; GO:1901361; …
High	IsMasterProtein	P62753	40S ribosomal protein S6 OS=Homo sapiens GN=RPS6 PE=1 SV=1	0	45.9382	30.9237	9	55	9	9	1	249	28.663	10.84	6194	ENSG00000137154	RPS6	9	cell death;cell differentiation;cell organization and biogenesis;cell proliferation;metabolic process;regulation of biological process;response to stimulus;transport	cytoplasm;cytosol;membrane;nucleus;ribosome	protein binding;RNA binding;structural molecule activity	Pf01092	[GO:0000082]; GO:0044772; GO:0044843; GO:0000278; GO:0044770; GO:1903047; GO:0007049; GO:0022402; GO:0044763; GO:0009987; GO:0044699; GO:0008150;[GO:0000184]; GO:0000956; GO:0006402; GO:0006401; GO:0016071; GO:0016070; GO:0034655; GO:0044265; GO:0044260; GO:0090304; GO:0006139; GO:0019439; GO:0044270; GO:0046700; GO:1901361; GO:0009057; GO:0044248; GO:0043170; GO:0044237; GO:0006725; GO:0034641; …
High	IsMasterProtein	P62081	40S ribosomal protein S7 OS=Homo sapiens GN=RPS7 PE=1 SV=1	0	36.5119	45.3608	9	37	9	9	1	194	22.113	10.1	6201	ENSG00000171863	RPS7	2	cell organization and biogenesis;metabolic process;transport	cytoplasm;cytoskeleton;cytosol;membrane;nucleus;ribosome	protein binding;RNA binding;structural molecule activity	Pf01251	[GO:0000184]; GO:0000956; GO:0006402; GO:0006401; GO:0016071; GO:0016070; GO:0034655; GO:0044265; GO:0044260; GO:0090304; GO:0006139; GO:0019439; GO:0044270; GO:0046700; GO:1901361; GO:0009057; GO:0044248; GO:0043170; GO:0044237; GO:0006725; GO:0034641; GO:0044238; GO:0046483; GO:1901360; GO:1901575; GO:0009056; GO:0071704; GO:0008152; GO:0009987; GO:0006807; GO:0008150;[GO:0002181]; GO:0006412; …
High	IsMasterProtein	P62241	40S ribosomal protein S8 OS=Homo sapiens GN=RPS8 PE=1 SV=2	0	46.2636	45.1923	9	44	9	9	1	208	24.19	10.32	6202	ENSG00000142937	RPS8	1	cell organization and biogenesis;metabolic process;transport	cytoplasm;cytosol;membrane;nucleus;ribosome	RNA binding;structural molecule activity	Pf01201	[GO:0000184]; GO:0000956; GO:0006402; GO:0006401; GO:0016071; GO:0016070; GO:0034655; GO:0044265; GO:0044260; GO:0090304; GO:0006139; GO:0019439; GO:0044270; GO:0046700; GO:1901361; GO:0009057; GO:0044248; GO:0043170; GO:0044237; GO:0006725; GO:0034641; GO:0044238; GO:0046483; GO:1901360; GO:1901575; GO:0009056; GO:0071704; GO:0008152; GO:0009987; GO:0006807; GO:0008150;[GO:0000462]; GO:0030490; …
High	IsMasterProtein	P46781	40S ribosomal protein S9 OS=Homo sapiens GN=RPS9 PE=1 SV=3	0	33.3003	52.0619	13	52	13	13	1	194	22.578	10.65	6203	ENSG00000170889; ENSG00000278270; ENSG00000274005; ENSG00000277359; ENSG00000274646; ENSG00000274626; ENSG00000275323; ENSG00000277079; ENSG00000274950; ENSG00000278081	RPS9	19; CHR_HSCHR19_4_CTG3_1; CHR_HSCHR19LRC_LRC_T_CTG3_1; CHR_HSCHR19LRC_LRC_I_CTG3_1; CHR_HSCHR19LRC_COX1_CTG3_1; CHR_HSCHR19LRC_COX2_CTG3_1; CHR_HSCHR19LRC_LRC_J_CTG3_1; CHR_HSCHR19LRC_PGF2_CTG3_1; CHR_HSCHR19LRC_PGF1_CTG3_1; CHR_HSCHR19LRC_LRC_S_CTG3_1	cell organization and biogenesis;metabolic process;regulation of biological process;transport	cytoplasm;cytosol;membrane;nucleus;ribosome	protein binding;RNA binding;structural molecule activity;translation regulator activity	Pf00163, Pf01479	[GO:0000184]; GO:0000956; GO:0006402; GO:0006401; GO:0016071; GO:0016070; GO:0034655; GO:0044265; GO:0044260; GO:0090304; GO:0006139; GO:0019439; GO:0044270; GO:0046700; GO:1901361; GO:0009057; GO:0044248; GO:0043170; GO:0044237; GO:0006725; GO:0034641; GO:0044238; GO:0046483; GO:1901360; GO:1901575; GO:0009056; GO:0071704; GO:0008152; GO:0009987; GO:0006807; GO:0008150;[GO:0003723]; GO:0003676; …
High	IsMasterProtein	P08865	40S ribosomal protein SA OS=Homo sapiens GN=RPSA PE=1 SV=4	0	67.9503	54.2373	14	55	14	14	1	295	32.833	4.87	3921	ENSG00000168028	RPSA	3	cell organization and biogenesis;metabolic process;transport	cytoplasm;cytosol;membrane;nucleus;ribosome	protein binding;receptor activity;RNA binding;structural molecule activity	Pf00318	[GO:0000028]; GO:0022618; GO:0042255; GO:0042274; GO:0022613; GO:0034622; GO:0071826; GO:0042254; GO:0070925; GO:0044085; GO:0065003; GO:0043933; GO:0006996; GO:0022607; GO:0071840; GO:0016043; GO:0008150; GO:0009987;[GO:0000184]; GO:0000956; GO:0006402; GO:0006401; GO:0016071; GO:0016070; GO:0034655; GO:0044265; GO:0044260; GO:0090304; GO:0006139; GO:0019439; GO:0044270; GO:0046700; GO:1901361; …
High	IsMasterProtein	P08195	4F2 cell-surface antigen heavy chain OS=Homo sapiens GN=SLC3A2 PE=1 SV=3	0	30.7393	18.0952	9	27	9	9	1	630	67.952	5.01	6520	ENSG00000168003	SLC3A2	11	cell growth;cellular component movement;coagulation;metabolic process;response to stimulus;transport	cell surface;cytoplasm;membrane;nucleus	catalytic activity;protein binding;RNA binding;transporter activity	Pf00128	[GO:0003725]; GO:0003723; GO:0003676; GO:0097159; GO:1901363; GO:0005488; GO:0003674;[GO:0003824]; GO:0003674;[GO:0005432]; GO:0015081; GO:0015368; GO:0015077; GO:0046873; GO:0015085; GO:0015491; GO:0022890; GO:0072509; GO:0015298; GO:0008324; GO:0015297; GO:0015075; GO:0015291; GO:0022891; GO:0022804; GO:0022857; GO:0022892; GO:0005215; GO:0003674;[GO:0005515]; GO:0005488; GO:0003674;[GO:0005634…
High	IsMasterProtein	Q86XE5	4-hydroxy-2-oxoglutarate aldolase, mitochondrial OS=Homo sapiens GN=HOGA1 PE=1 SV=1	0.00976362	3.45601	4.58716	1	2	1	1	1	327	35.226	7.96	112817	ENSG00000241935	HOGA1	10	metabolic process	mitochondrion	catalytic activity;protein binding	Pf00701	[GO:0003824]; GO:0003674;[GO:0005739]; GO:0043231; GO:0044444; GO:0043227; GO:0043229; GO:0005737; GO:0044424; GO:0043226; GO:0005622; GO:0044464; GO:0005575; GO:0005623;[GO:0008152]; GO:0008150;[GO:0008700]; GO:0016832; GO:0016833; GO:0016830; GO:0016829; GO:0003824; GO:0003674;[GO:0009436]; GO:0046185; GO:0046487; GO:0072329; GO:0006081; GO:0044248; GO:0044712; GO:1901575; GO:0032787; GO:004639…
High	IsMasterProtein	P49189	4-trimethylaminobutyraldehyde dehydrogenase OS=Homo sapiens GN=ALDH9A1 PE=1 SV=3	0	126.459	56.0729	25	162	25	25	1	494	53.767	5.87	223		ALDH9A1	1	metabolic process	cytoplasm;cytosol;mitochondrion	catalytic activity;nucleotide binding;protein binding	Pf00171	[GO:0001822]; GO:0044767; GO:0048513; GO:0072001; GO:0032502; GO:0044699; GO:0048731; GO:0048856; GO:0001655; GO:0008150; GO:0007275; GO:0044707; GO:0032501;[GO:0001889]; GO:0048732; GO:0061008; GO:0044767; GO:0048513; GO:0048731; GO:0032502; GO:0044699; GO:0048856; GO:0007275; GO:0008150; GO:0044707; GO:0032501;[GO:0004028]; GO:0016620; GO:0016903; GO:0016491; GO:0003824; GO:0003674;[GO:0004029]…
High	IsMasterProtein	Q8TCD5	5'(3')-deoxyribonucleotidase, cytosolic type OS=Homo sapiens GN=NT5C PE=1 SV=2	0	13.1359	24.3781	4	5	4	4	1	201	23.368	6.64	30833	ENSG00000125458	NT5C	17	metabolic process	cytoplasm;cytosol;mitochondrion;nucleus	catalytic activity;metal ion binding;nucleotide binding;receptor activity;signal transducer activity	Pf06941	[GO:0000166]; GO:0036094; GO:1901265; GO:0005488; GO:0097159; GO:1901363; GO:0003674;[GO:0005634]; GO:0043231; GO:0043227; GO:0043229; GO:0043226; GO:0044424; GO:0005575; GO:0005622; GO:0044464; GO:0005623;[GO:0005737]; GO:0044424; GO:0005622; GO:0044464; GO:0005575; GO:0005623;[GO:0005739]; GO:0043231; GO:0044444; GO:0043227; GO:0043229; GO:0005737; GO:0044424; GO:0043226; GO:0005622; GO:0044464…
High	IsMasterProtein	Q9H0D6	5'-3' exoribonuclease 2 OS=Homo sapiens GN=XRN2 PE=1 SV=1	0	18.2917	5.68421	5	7	5	5	1	950	108.513	7.47	22803	ENSG00000088930	XRN2	20	cell growth;metabolic process;regulation of biological process	membrane;nucleus	catalytic activity;DNA binding;metal ion binding;RNA binding	Pf03159	[GO:0000175]; GO:0008408; GO:0016896; GO:0004527; GO:0004532; GO:0016796; GO:0004518; GO:0004540; GO:0016788; GO:0016787; GO:0003824; GO:0003674;[GO:0000738]; GO:0006308; GO:0090305; GO:0006259; GO:0034655; GO:0044265; GO:0090304; GO:0044260; GO:0006139; GO:0019439; GO:0044270; GO:0046700; GO:1901361; GO:0009057; GO:0044248; GO:0043170; GO:0044237; GO:0006725; GO:0034641; GO:0044238; GO:0046483; …
High	IsMasterProtein	Q00013	55 kDa erythrocyte membrane protein OS=Homo sapiens GN=MPP1 PE=1 SV=2	0	33.7322	28.5408	10	30	10	10	1	466	52.264	7.37	4354	ENSG00000130830	MPP1	X	metabolic process;regulation of biological process;response to stimulus	cytoskeleton;membrane	catalytic activity;protein binding	Pf00018, Pf00595, Pf00625, Pf07653, Pf13180, Pf14604	[GO:0004385]; GO:0016776; GO:0019201; GO:0016772; GO:0019205; GO:0016740; GO:0016301; GO:0003824; GO:0003674;[GO:0005515]; GO:0005488; GO:0003674;[GO:0005622]; GO:0044464; GO:0005575; GO:0005623;[GO:0005887]; GO:0005886; GO:0016021; GO:0031226; GO:0016020; GO:0044464; GO:0071944; GO:0031224; GO:0044459; GO:0005575; GO:0005623; GO:0044425;[GO:0007165]; GO:0007154; GO:0044700; GO:0050794; GO:005171…
High	IsMasterProtein	Q13131	5'-AMP-activated protein kinase catalytic subunit alpha-1 OS=Homo sapiens GN=PRKAA1 PE=1 SV=4	0	23.8921	19.678	9	15	6	9	1	559	63.969	8.12	5562	ENSG00000132356	PRKAA1	5	cell communication;cell organization and biogenesis;metabolic process;regulation of biological process;response to stimulus	cytoplasm;cytosol;membrane;nucleus	catalytic activity;metal ion binding;nucleotide binding;protein binding	Pf00069, Pf07714, Pf14531	[GO:0000166]; GO:0036094; GO:1901265; GO:0005488; GO:0097159; GO:1901363; GO:0003674;[GO:0000187]; GO:0032147; GO:0043406; GO:0045860; GO:0043405; GO:0043410; GO:0071902; GO:0001934; GO:0033674; GO:0045859; GO:0043408; GO:0071900; GO:0000165; GO:1902533; GO:0001932; GO:0006468; GO:0031401; GO:0042327; GO:0043549; GO:0051347; GO:1902531; GO:0023014; GO:0035556; GO:0009967; GO:0031399; GO:0042325; …
High	IsMasterProtein	P54619	5'-AMP-activated protein kinase subunit gamma-1 OS=Homo sapiens GN=PRKAG1 PE=1 SV=1	0	12.2091	13.8973	4	9	2	4	1	331	37.556	6.92	5571	ENSG00000181929	PRKAG1	12	cell communication;cell organization and biogenesis;metabolic process;regulation of biological process;response to stimulus	cytosol;membrane;nucleus	catalytic activity;enzyme regulator activity;nucleotide binding;protein binding	Pf00478, Pf00571	[GO:0000166]; GO:0036094; GO:1901265; GO:0005488; GO:0097159; GO:1901363; GO:0003674;[GO:0003824]; GO:0003674;[GO:0004672]; GO:0016301; GO:0016773; GO:0016772; GO:0016740; GO:0003824; GO:0003674;[GO:0004679]; GO:0004674; GO:0004672; GO:0016301; GO:0016773; GO:0016772; GO:0016740; GO:0003824; GO:0003674;[GO:0004691]; GO:0004690; GO:0004674; GO:0004672; GO:0016301; GO:0016773; GO:0016772; GO:001674…
High	IsMasterProtein	Q99807	5-demethoxyubiquinone hydroxylase, mitochondrial OS=Homo sapiens GN=COQ7 PE=1 SV=3	0	12.3843	22.5806	4	11	4	4	1	217	24.262	8.59	10229	ENSG00000167186	COQ7	16	cell differentiation;cell organization and biogenesis;metabolic process;regulation of biological process;response to stimulus	membrane;mitochondrion;nucleus	catalytic activity;metal ion binding;protein binding	Pf03232, Pf11867	[GO:0000122]; GO:0006357; GO:0006366; GO:0045892; GO:0006355; GO:0006351; GO:0010629; GO:1903507; GO:2000113; GO:0010468; GO:1903506; GO:2000112; GO:0010467; GO:0034645; GO:0097659; GO:0010605; GO:1902679; GO:0010558; GO:0031327; GO:0060255; GO:2001141; GO:0010556; GO:0031326; GO:0043170; GO:0009059; GO:0044249; GO:0044260; GO:0032774; GO:0009892; GO:0051253; GO:0009890; GO:0031324; GO:0019222; G…
High	IsMasterProtein	P49914	5-formyltetrahydrofolate cyclo-ligase OS=Homo sapiens GN=MTHFS PE=1 SV=2	0.00461706	4.38613	11.8227	2	4	2	2	1	203	23.241	7.88	10588	ENSG00000136371	MTHFS	15	metabolic process	cytoplasm;organelle lumen	catalytic activity;metal ion binding;nucleotide binding	Pf01812	[GO:0000166]; GO:0036094; GO:1901265; GO:0005488; GO:0097159; GO:1901363; GO:0003674;[GO:0005524]; GO:0032550; GO:0032559; GO:0035639; GO:0001883; GO:0032549; GO:0030554; GO:0032555; GO:0043168; GO:1901265; GO:0001882; GO:0017076; GO:0032553; GO:0043167; GO:0097159; GO:1901363; GO:0036094; GO:0097367; GO:0000166; GO:0005488; GO:0003674;[GO:0005542]; GO:0016597; GO:0019842; GO:0033218; GO:0072341;…
High	IsMasterProtein	Q5TFE4	5'-nucleotidase domain-containing protein 1 OS=Homo sapiens GN=NT5DC1 PE=1 SV=1	0.00125471	6.95616	4.83516	2	7	2	2	1	455	51.812	6.35	221294	ENSG00000178425	NT5DC1	6	metabolic process		catalytic activity;metal ion binding;receptor activity;signal transducer activity	Pf05761	[GO:0008138]; GO:0004721; GO:0016791; GO:0042578; GO:0016788; GO:0016787; GO:0003824; GO:0003674;[GO:0008152]; GO:0008150;[GO:0008253]; GO:0008252; GO:0016791; GO:0042578; GO:0016788; GO:0016787; GO:0003824; GO:0003674;[GO:0008330]; GO:0004721; GO:0016791; GO:0042578; GO:0016788; GO:0016787; GO:0003824; GO:0003674;[GO:0008579]; GO:0008138; GO:0004721; GO:0016791; GO:0042578; GO:0016788; GO:001678…
High	IsMasterProtein	P21589	5'-nucleotidase OS=Homo sapiens GN=NT5E PE=1 SV=1	0	27.6089	20.7317	8	21	8	8	1	574	63.327	7.03	4907	ENSG00000135318	NT5E	6	metabolic process;regulation of biological process;response to stimulus	cell surface;cytoplasm;membrane	catalytic activity;metal ion binding;nucleotide binding	Pf00149, Pf02872, Pf09587	[GO:0000166]; GO:0036094; GO:1901265; GO:0005488; GO:0097159; GO:1901363; GO:0003674;[GO:0005737]; GO:0044424; GO:0005622; GO:0044464; GO:0005575; GO:0005623;[GO:0005886]; GO:0016020; GO:0044464; GO:0071944; GO:0005575; GO:0005623;[GO:0006144]; GO:0009112; GO:0072521; GO:0055086; GO:1901564; GO:0006725; GO:0034641; GO:0046483; GO:1901360; GO:0006139; GO:0044281; GO:0044763; GO:0006807; GO:0071704…
High	IsMasterProtein	O14841	5-oxoprolinase OS=Homo sapiens GN=OPLAH PE=1 SV=3	0	57.4788	16.3043	15	53	15	15	1	1288	137.371	6.58	26873	ENSG00000178814	OPLAH	8	metabolic process	cytosol	catalytic activity;nucleotide binding	Pf01968, Pf02538, Pf05378	[GO:0000166]; GO:0036094; GO:1901265; GO:0005488; GO:0097159; GO:1901363; GO:0003674;[GO:0003824]; GO:0003674;[GO:0005524]; GO:0032550; GO:0032559; GO:0035639; GO:0001883; GO:0032549; GO:0030554; GO:0032555; GO:0043168; GO:1901265; GO:0001882; GO:0017076; GO:0032553; GO:0043167; GO:0097159; GO:1901363; GO:0036094; GO:0097367; GO:0000166; GO:0005488; GO:0003674;[GO:0005829]; GO:0044444; GO:0005737…
High	IsMasterProtein	Q8IUZ5	5-phosphohydroxy-L-lysine phospho-lyase OS=Homo sapiens GN=PHYKPL PE=1 SV=1	0.00125471	7.36948	7.55556	3	6	3	3	1	450	49.679	6.76	85007	ENSG00000175309	AGXT2L2; PHYKPL	5	cell organization and biogenesis;metabolic process	mitochondrion;organelle lumen	catalytic activity;protein binding	Pf00202	[GO:0003824]; GO:0003674;[GO:0005515]; GO:0005488; GO:0003674;[GO:0005739]; GO:0043231; GO:0044444; GO:0043227; GO:0043229; GO:0005737; GO:0044424; GO:0043226; GO:0005622; GO:0044464; GO:0005575; GO:0005623;[GO:0005759]; GO:0044429; GO:0070013; GO:0005739; GO:0044444; GO:0044446; GO:0043233; GO:0043231; GO:0005737; GO:0044424; GO:0043229; GO:0044422; GO:0031974; GO:0043227; GO:0005622; GO:0044464…
High	IsMasterProtein	P56378	6.8 kDa mitochondrial proteolipid OS=Homo sapiens GN=MP68 PE=1 SV=1	0.00125471	7.81117	48.2759	3	14	3	3	1	58	6.658	10.08	9556	ENSG00000156411	C14orf2	14		membrane;mitochondrion		Pf08039	[GO:0003674];[GO:0005575];[GO:0005739]; GO:0043231; GO:0044444; GO:0043227; GO:0043229; GO:0005737; GO:0044424; GO:0043226; GO:0005622; GO:0044464; GO:0005575; GO:0005623;[GO:0005753]; GO:0005739; GO:0005743; GO:0045259; GO:0098800; GO:0043231; GO:0044444; GO:0019866; GO:0031966; GO:0016469; GO:0044424; GO:0044455; GO:0098796; GO:0098798; GO:0043227; GO:0043229; GO:0005737; GO:0031090; GO:0031967…
High	IsMasterProtein	P10809	60 kDa heat shock protein, mitochondrial OS=Homo sapiens GN=HSPD1 PE=1 SV=2	0	346.764	78.534	52	461	52	52	1	573	61.016	5.87	3329	ENSG00000144381	HSPD1	2	cell death;cell organization and biogenesis;cell proliferation;metabolic process;regulation of biological process;response to stimulus	cell surface;cytoplasm;cytosol;endoplasmic reticulum;endosome;Golgi;membrane;mitochondrion;organelle lumen	catalytic activity;DNA binding;nucleotide binding;protein binding;RNA binding	Pf00118	[GO:0000166]; GO:0036094; GO:1901265; GO:0005488; GO:0097159; GO:1901363; GO:0003674;[GO:0001530]; GO:0008289; GO:0097367; GO:0005488; GO:0003674;[GO:0001666]; GO:0006950; GO:0036293; GO:0050896; GO:0070482; GO:0008150; GO:0009628;[GO:0002020]; GO:0019899; GO:0005515; GO:0005488; GO:0003674;[GO:0002039]; GO:0005515; GO:0005488; GO:0003674;[GO:0002236]; GO:0009593; GO:0051788; GO:0042221; GO:00516…
High	IsMasterProtein	P10155	60 kDa SS-A/Ro ribonucleoprotein OS=Homo sapiens GN=TROVE2 PE=1 SV=2	0	41.1771	24.7212	13	33	13	13	1	538	60.631	8.03	6738	ENSG00000116747	TROVE2	1	cell organization and biogenesis;metabolic process;regulation of biological process;response to stimulus	cytoplasm;nucleus	metal ion binding;RNA binding	Pf05731, Pf09967, Pf13519	[GO:0002520]; GO:0002376; GO:0048731; GO:0008150; GO:0007275; GO:0048856; GO:0044707; GO:0044767; GO:0032502; GO:0032501; GO:0044699;[GO:0003723]; GO:0003676; GO:0097159; GO:1901363; GO:0005488; GO:0003674;[GO:0005634]; GO:0043231; GO:0043227; GO:0043229; GO:0043226; GO:0044424; GO:0005575; GO:0005622; GO:0044464; GO:0005623;[GO:0005730]; GO:0031981; GO:0043232; GO:0044428; GO:0070013; GO:0043228…
High	IsMasterProtein	P05388	60S acidic ribosomal protein P0 OS=Homo sapiens GN=RPLP0 PE=1 SV=1	0	67.2116	51.735	13	57	5	13	1	317	34.252	5.97	6175	ENSG00000089157	RPLP0	12	cell organization and biogenesis;metabolic process;transport	cytoplasm;cytosol;membrane;nucleus;ribosome	protein binding;RNA binding;structural molecule activity	Pf00428, Pf00466	[GO:0000184]; GO:0000956; GO:0006402; GO:0006401; GO:0016071; GO:0016070; GO:0034655; GO:0044265; GO:0044260; GO:0090304; GO:0006139; GO:0019439; GO:0044270; GO:0046700; GO:1901361; GO:0009057; GO:0044248; GO:0043170; GO:0044237; GO:0006725; GO:0034641; GO:0044238; GO:0046483; GO:1901360; GO:1901575; GO:0009056; GO:0071704; GO:0008152; GO:0009987; GO:0006807; GO:0008150;[GO:0003723]; GO:0003676; …
High	IsMasterProtein	P05386	60S acidic ribosomal protein P1 OS=Homo sapiens GN=RPLP1 PE=1 SV=1	0.00206734	6.50149	14.0351	1	6	1	1	1	114	11.507	4.32	6176	ENSG00000137818	RPLP1	15	cell organization and biogenesis;metabolic process;transport	cytoplasm;cytosol;ribosome	protein binding;RNA binding;structural molecule activity	Pf00428	[GO:0000184]; GO:0000956; GO:0006402; GO:0006401; GO:0016071; GO:0016070; GO:0034655; GO:0044265; GO:0044260; GO:0090304; GO:0006139; GO:0019439; GO:0044270; GO:0046700; GO:1901361; GO:0009057; GO:0044248; GO:0043170; GO:0044237; GO:0006725; GO:0034641; GO:0044238; GO:0046483; GO:1901360; GO:1901575; GO:0009056; GO:0071704; GO:0008152; GO:0009987; GO:0006807; GO:0008150;[GO:0003723]; GO:0003676; …
High	IsMasterProtein	P05387	60S acidic ribosomal protein P2 OS=Homo sapiens GN=RPLP2 PE=1 SV=1	0	32.9307	70.4348	6	25	6	6	1	115	11.658	4.54	6181	ENSG00000177600	RPLP2	11	cell organization and biogenesis;metabolic process;transport	cytosol;membrane;ribosome	protein binding;RNA binding;structural molecule activity	Pf00428	[GO:0000184]; GO:0000956; GO:0006402; GO:0006401; GO:0016071; GO:0016070; GO:0034655; GO:0044265; GO:0044260; GO:0090304; GO:0006139; GO:0019439; GO:0044270; GO:0046700; GO:1901361; GO:0009057; GO:0044248; GO:0043170; GO:0044237; GO:0006725; GO:0034641; GO:0044238; GO:0046483; GO:1901360; GO:1901575; GO:0009056; GO:0071704; GO:0008152; GO:0009987; GO:0006807; GO:0008150;[GO:0003723]; GO:0003676; …
High	IsMasterProtein	P27635	60S ribosomal protein L10 OS=Homo sapiens GN=RPL10 PE=1 SV=4	0	30.4025	41.5888	7	28	3	7	1	214	24.588	10.08	6134	ENSG00000147403	RPL10	X	cell organization and biogenesis;metabolic process;transport	cytosol;endoplasmic reticulum;membrane;ribosome	protein binding;RNA binding;structural molecule activity	Pf00252	[GO:0000027]; GO:0022618; GO:0042255; GO:0042273; GO:0022613; GO:0034622; GO:0071826; GO:0042254; GO:0070925; GO:0044085; GO:0065003; GO:0043933; GO:0006996; GO:0022607; GO:0071840; GO:0016043; GO:0008150; GO:0009987;[GO:0000184]; GO:0000956; GO:0006402; GO:0006401; GO:0016071; GO:0016070; GO:0034655; GO:0044265; GO:0044260; GO:0090304; GO:0006139; GO:0019439; GO:0044270; GO:0046700; GO:1901361; …
High	IsMasterProtein	P62906	60S ribosomal protein L10a OS=Homo sapiens GN=RPL10A PE=1 SV=2	0	27.9199	37.3272	8	33	8	8	1	217	24.816	9.94	4736	ENSG00000198755	RPL10A	6	cell organization and biogenesis;metabolic process;transport	cytoplasm;cytosol;membrane;mitochondrion;nucleus;ribosome	protein binding;RNA binding;structural molecule activity	Pf00687	[GO:0000184]; GO:0000956; GO:0006402; GO:0006401; GO:0016071; GO:0016070; GO:0034655; GO:0044265; GO:0044260; GO:0090304; GO:0006139; GO:0019439; GO:0044270; GO:0046700; GO:1901361; GO:0009057; GO:0044248; GO:0043170; GO:0044237; GO:0006725; GO:0034641; GO:0044238; GO:0046483; GO:1901360; GO:1901575; GO:0009056; GO:0071704; GO:0008152; GO:0009987; GO:0006807; GO:0008150;[GO:0003723]; GO:0003676; …
High	IsMasterProtein	P62913	60S ribosomal protein L11 OS=Homo sapiens GN=RPL11 PE=1 SV=2	0	23.2151	42.1348	6	27	6	6	1	178	20.24	9.6	6135	ENSG00000142676	RPL11	1	cell organization and biogenesis;metabolic process;transport	cytoplasm;cytosol;membrane;nucleus;ribosome	protein binding;RNA binding;structural molecule activity	Pf00281, Pf00673	[GO:0000027]; GO:0022618; GO:0042255; GO:0042273; GO:0022613; GO:0034622; GO:0071826; GO:0042254; GO:0070925; GO:0044085; GO:0065003; GO:0043933; GO:0006996; GO:0022607; GO:0071840; GO:0016043; GO:0008150; GO:0009987;[GO:0000184]; GO:0000956; GO:0006402; GO:0006401; GO:0016071; GO:0016070; GO:0034655; GO:0044265; GO:0044260; GO:0090304; GO:0006139; GO:0019439; GO:0044270; GO:0046700; GO:1901361; …
High	IsMasterProtein	P30050	60S ribosomal protein L12 OS=Homo sapiens GN=RPL12 PE=1 SV=1	0	44.7698	58.1818	8	52	8	8	1	165	17.808	9.42	6136	ENSG00000197958	RPL12	9	cell organization and biogenesis;metabolic process;transport	cytosol;membrane;ribosome	protein binding;RNA binding;structural molecule activity	Pf00298, Pf03946	[GO:0000027]; GO:0022618; GO:0042255; GO:0042273; GO:0022613; GO:0034622; GO:0071826; GO:0042254; GO:0070925; GO:0044085; GO:0065003; GO:0043933; GO:0006996; GO:0022607; GO:0071840; GO:0016043; GO:0008150; GO:0009987;[GO:0000184]; GO:0000956; GO:0006402; GO:0006401; GO:0016071; GO:0016070; GO:0034655; GO:0044265; GO:0044260; GO:0090304; GO:0006139; GO:0019439; GO:0044270; GO:0046700; GO:1901361; …
High	IsMasterProtein	P26373	60S ribosomal protein L13 OS=Homo sapiens GN=RPL13 PE=1 SV=4	0	31.6155	36.9668	10	52	10	10	1	211	24.247	11.65	6137	ENSG00000167526	RPL13	16	cell organization and biogenesis;metabolic process;transport	cytoplasm;cytosol;membrane;nucleus;ribosome	protein binding;RNA binding;structural molecule activity	Pf01294	[GO:0000184]; GO:0000956; GO:0006402; GO:0006401; GO:0016071; GO:0016070; GO:0034655; GO:0044265; GO:0044260; GO:0090304; GO:0006139; GO:0019439; GO:0044270; GO:0046700; GO:1901361; GO:0009057; GO:0044248; GO:0043170; GO:0044237; GO:0006725; GO:0034641; GO:0044238; GO:0046483; GO:1901360; GO:1901575; GO:0009056; GO:0071704; GO:0008152; GO:0009987; GO:0006807; GO:0008150;[GO:0003723]; GO:0003676; …
High	IsMasterProtein	P40429	60S ribosomal protein L13a OS=Homo sapiens GN=RPL13A PE=1 SV=2	0	22.486	30.0493	7	34	4	7	1	203	23.562	10.93	23521	ENSG00000142541	RPL13A	19	cell organization and biogenesis;metabolic process;regulation of biological process;response to stimulus;transport	cytoplasm;cytosol;membrane;nucleus;ribosome	RNA binding;structural molecule activity	Pf00572	[GO:0000184]; GO:0000956; GO:0006402; GO:0006401; GO:0016071; GO:0016070; GO:0034655; GO:0044265; GO:0044260; GO:0090304; GO:0006139; GO:0019439; GO:0044270; GO:0046700; GO:1901361; GO:0009057; GO:0044248; GO:0043170; GO:0044237; GO:0006725; GO:0034641; GO:0044238; GO:0046483; GO:1901360; GO:1901575; GO:0009056; GO:0071704; GO:0008152; GO:0009987; GO:0006807; GO:0008150;[GO:0003729]; GO:0044822; …
High	IsMasterProtein	P50914	60S ribosomal protein L14 OS=Homo sapiens GN=RPL14 PE=1 SV=4	0	21.6545	30.2326	6	30	6	6	1	215	23.417	10.93	9045	ENSG00000188846	RPL14	3	cell organization and biogenesis;metabolic process;transport	cytoplasm;cytosol;membrane;ribosome	protein binding;RNA binding;structural molecule activity	Pf01929	[GO:0000184]; GO:0000956; GO:0006402; GO:0006401; GO:0016071; GO:0016070; GO:0034655; GO:0044265; GO:0044260; GO:0090304; GO:0006139; GO:0019439; GO:0044270; GO:0046700; GO:1901361; GO:0009057; GO:0044248; GO:0043170; GO:0044237; GO:0006725; GO:0034641; GO:0044238; GO:0046483; GO:1901360; GO:1901575; GO:0009056; GO:0071704; GO:0008152; GO:0009987; GO:0006807; GO:0008150;[GO:0003723]; GO:0003676; …
High	IsMasterProtein	P61313	60S ribosomal protein L15 OS=Homo sapiens GN=RPL15 PE=1 SV=2	0	32.3552	35.2941	6	33	6	6	1	204	24.131	11.62	6138	ENSG00000174748	RPL15	3	cell organization and biogenesis;metabolic process;transport	cytosol;membrane;nucleus;ribosome	protein binding;RNA binding;structural molecule activity	Pf00827	[GO:0000184]; GO:0000956; GO:0006402; GO:0006401; GO:0016071; GO:0016070; GO:0034655; GO:0044265; GO:0044260; GO:0090304; GO:0006139; GO:0019439; GO:0044270; GO:0046700; GO:1901361; GO:0009057; GO:0044248; GO:0043170; GO:0044237; GO:0006725; GO:0034641; GO:0044238; GO:0046483; GO:1901360; GO:1901575; GO:0009056; GO:0071704; GO:0008152; GO:0009987; GO:0006807; GO:0008150;[GO:0002181]; GO:0006412; …
High	IsMasterProtein	P18621	60S ribosomal protein L17 OS=Homo sapiens GN=RPL17 PE=1 SV=3	0	23.4771	36.9565	8	46	7	7	1	184	21.383	10.17	6139	ENSG00000265681; ENSG00000215472	RPL17	18	cell organization and biogenesis;metabolic process;transport	cytosol;nucleus;ribosome	RNA binding;structural molecule activity	Pf00237	[GO:0000184]; GO:0000956; GO:0006402; GO:0006401; GO:0016071; GO:0016070; GO:0034655; GO:0044265; GO:0044260; GO:0090304; GO:0006139; GO:0019439; GO:0044270; GO:0046700; GO:1901361; GO:0009057; GO:0044248; GO:0043170; GO:0044237; GO:0006725; GO:0034641; GO:0044238; GO:0046483; GO:1901360; GO:1901575; GO:0009056; GO:0071704; GO:0008152; GO:0009987; GO:0006807; GO:0008150;[GO:0002181]; GO:0006412; …
High	IsMasterProtein	Q07020	60S ribosomal protein L18 OS=Homo sapiens GN=RPL18 PE=1 SV=2	0	25.5646	30.8511	5	34	5	5	1	188	21.621	11.72	6141	ENSG00000063177	RPL18	19	cell organization and biogenesis;metabolic process;transport	cytoplasm;cytosol;membrane;nucleus;ribosome	RNA binding;structural molecule activity	Pf00828	[GO:0000184]; GO:0000956; GO:0006402; GO:0006401; GO:0016071; GO:0016070; GO:0034655; GO:0044265; GO:0044260; GO:0090304; GO:0006139; GO:0019439; GO:0044270; GO:0046700; GO:1901361; GO:0009057; GO:0044248; GO:0043170; GO:0044237; GO:0006725; GO:0034641; GO:0044238; GO:0046483; GO:1901360; GO:1901575; GO:0009056; GO:0071704; GO:0008152; GO:0009987; GO:0006807; GO:0008150;[GO:0003723]; GO:0003676; …
High	IsMasterProtein	Q02543	60S ribosomal protein L18a OS=Homo sapiens GN=RPL18A PE=1 SV=2	0	33.9978	39.7727	7	40	7	7	1	176	20.749	10.71	6142	ENSG00000105640	RPL18A	19	cell organization and biogenesis;metabolic process;transport	cytosol;membrane;ribosome	RNA binding;structural molecule activity	Pf01775	[GO:0000184]; GO:0000956; GO:0006402; GO:0006401; GO:0016071; GO:0016070; GO:0034655; GO:0044265; GO:0044260; GO:0090304; GO:0006139; GO:0019439; GO:0044270; GO:0046700; GO:1901361; GO:0009057; GO:0044248; GO:0043170; GO:0044237; GO:0006725; GO:0034641; GO:0044238; GO:0046483; GO:1901360; GO:1901575; GO:0009056; GO:0071704; GO:0008152; GO:0009987; GO:0006807; GO:0008150;[GO:0003723]; GO:0003676; …
High	IsMasterProtein	P84098	60S ribosomal protein L19 OS=Homo sapiens GN=RPL19 PE=1 SV=1	0	21.1714	26.5306	6	21	6	6	1	196	23.451	11.47	6143	ENSG00000108298	RPL19	17	cell organization and biogenesis;metabolic process;transport	cytoplasm;cytosol;membrane;ribosome	protein binding;RNA binding;structural molecule activity	Pf01280	[GO:0000184]; GO:0000956; GO:0006402; GO:0006401; GO:0016071; GO:0016070; GO:0034655; GO:0044265; GO:0044260; GO:0090304; GO:0006139; GO:0019439; GO:0044270; GO:0046700; GO:1901361; GO:0009057; GO:0044248; GO:0043170; GO:0044237; GO:0006725; GO:0034641; GO:0044238; GO:0046483; GO:1901360; GO:1901575; GO:0009056; GO:0071704; GO:0008152; GO:0009987; GO:0006807; GO:0008150;[GO:0003723]; GO:0003676; …
High	IsMasterProtein	P46778	60S ribosomal protein L21 OS=Homo sapiens GN=RPL21 PE=1 SV=2	0	23.0747	44.375	9	30	9	9	1	160	18.553	10.49	6144	ENSG00000122026	RPL21	13	cell organization and biogenesis;metabolic process;transport	cytoplasm;cytosol;membrane;ribosome	RNA binding;structural molecule activity	Pf01157	[GO:0000184]; GO:0000956; GO:0006402; GO:0006401; GO:0016071; GO:0016070; GO:0034655; GO:0044265; GO:0044260; GO:0090304; GO:0006139; GO:0019439; GO:0044270; GO:0046700; GO:1901361; GO:0009057; GO:0044248; GO:0043170; GO:0044237; GO:0006725; GO:0034641; GO:0044238; GO:0046483; GO:1901360; GO:1901575; GO:0009056; GO:0071704; GO:0008152; GO:0009987; GO:0006807; GO:0008150;[GO:0003723]; GO:0003676; …
High	IsMasterProtein	P35268	60S ribosomal protein L22 OS=Homo sapiens GN=RPL22 PE=1 SV=2	0	21.6982	50.7812	4	18	4	4	1	128	14.778	9.19	6146	ENSG00000116251	RPL22	1	cell differentiation;cell organization and biogenesis;metabolic process;transport	cytoplasm;cytosol;nucleus;ribosome	protein binding;RNA binding;structural molecule activity	Pf01776	[GO:0000184]; GO:0000956; GO:0006402; GO:0006401; GO:0016071; GO:0016070; GO:0034655; GO:0044265; GO:0044260; GO:0090304; GO:0006139; GO:0019439; GO:0044270; GO:0046700; GO:1901361; GO:0009057; GO:0044248; GO:0043170; GO:0044237; GO:0006725; GO:0034641; GO:0044238; GO:0046483; GO:1901360; GO:1901575; GO:0009056; GO:0071704; GO:0008152; GO:0009987; GO:0006807; GO:0008150;[GO:0002181]; GO:0006412; …
High	IsMasterProtein	P62829	60S ribosomal protein L23 OS=Homo sapiens GN=RPL23 PE=1 SV=1	0	19.5945	42.8571	5	28	5	5	1	140	14.856	10.51	9349	ENSG00000125691	RPL23	17	cell organization and biogenesis;metabolic process;transport	cytoplasm;cytosol;membrane;ribosome	protein binding;RNA binding;structural molecule activity	Pf00238	[GO:0000184]; GO:0000956; GO:0006402; GO:0006401; GO:0016071; GO:0016070; GO:0034655; GO:0044265; GO:0044260; GO:0090304; GO:0006139; GO:0019439; GO:0044270; GO:0046700; GO:1901361; GO:0009057; GO:0044248; GO:0043170; GO:0044237; GO:0006725; GO:0034641; GO:0044238; GO:0046483; GO:1901360; GO:1901575; GO:0009056; GO:0071704; GO:0008152; GO:0009987; GO:0006807; GO:0008150;[GO:0003735]; GO:0005198; …
High	IsMasterProtein	P62750	60S ribosomal protein L23a OS=Homo sapiens GN=RPL23A PE=1 SV=1	0	30.7418	47.4359	9	39	9	9	1	156	17.684	10.45	6147	ENSG00000198242	RPL23A	17	cell organization and biogenesis;cell proliferation;metabolic process;transport	cytoplasm;cytosol;nucleus;ribosome	nucleotide binding;protein binding;RNA binding;structural molecule activity	Pf00276, Pf03939	[GO:0000027]; GO:0022618; GO:0042255; GO:0042273; GO:0022613; GO:0034622; GO:0071826; GO:0042254; GO:0070925; GO:0044085; GO:0065003; GO:0043933; GO:0006996; GO:0022607; GO:0071840; GO:0016043; GO:0008150; GO:0009987;[GO:0000166]; GO:0036094; GO:1901265; GO:0005488; GO:0097159; GO:1901363; GO:0003674;[GO:0000184]; GO:0000956; GO:0006402; GO:0006401; GO:0016071; GO:0016070; GO:0034655; GO:0044265;…
High	IsMasterProtein	P83731	60S ribosomal protein L24 OS=Homo sapiens GN=RPL24 PE=1 SV=1	0	27.2379	35.6688	8	35	8	8	1	157	17.768	11.25	6152	ENSG00000114391	RPL24	3	cell organization and biogenesis;cellular component movement;metabolic process;regulation of biological process;transport	cytoplasm;cytosol;membrane;ribosome	RNA binding;structural molecule activity	Pf01246	[GO:0000027]; GO:0022618; GO:0042255; GO:0042273; GO:0022613; GO:0034622; GO:0071826; GO:0042254; GO:0070925; GO:0044085; GO:0065003; GO:0043933; GO:0006996; GO:0022607; GO:0071840; GO:0016043; GO:0008150; GO:0009987;[GO:0000184]; GO:0000956; GO:0006402; GO:0006401; GO:0016071; GO:0016070; GO:0034655; GO:0044265; GO:0044260; GO:0090304; GO:0006139; GO:0019439; GO:0044270; GO:0046700; GO:1901361; …
High	IsMasterProtein	P61254	60S ribosomal protein L26 OS=Homo sapiens GN=RPL26 PE=1 SV=1	0	19.6289	38.6207	8	24	2	8	1	145	17.248	10.55	6154	ENSG00000161970	RPL26	17	cell organization and biogenesis;metabolic process;transport	cytosol;membrane;ribosome	RNA binding;structural molecule activity	Pf00467	[GO:0000184]; GO:0000956; GO:0006402; GO:0006401; GO:0016071; GO:0016070; GO:0034655; GO:0044265; GO:0044260; GO:0090304; GO:0006139; GO:0019439; GO:0044270; GO:0046700; GO:1901361; GO:0009057; GO:0044248; GO:0043170; GO:0044237; GO:0006725; GO:0034641; GO:0044238; GO:0046483; GO:1901360; GO:1901575; GO:0009056; GO:0071704; GO:0008152; GO:0009987; GO:0006807; GO:0008150;[GO:0002181]; GO:0006412; …
High	IsMasterProtein	P61353	60S ribosomal protein L27 OS=Homo sapiens GN=RPL27 PE=1 SV=2	0	22.525	48.5294	6	29	6	6	1	136	15.788	10.56	6155	ENSG00000131469	RPL27	17	cell organization and biogenesis;metabolic process;transport	cytosol;membrane;nucleus;ribosome	RNA binding;structural molecule activity	Pf00467, Pf01777	[GO:0000184]; GO:0000956; GO:0006402; GO:0006401; GO:0016071; GO:0016070; GO:0034655; GO:0044265; GO:0044260; GO:0090304; GO:0006139; GO:0019439; GO:0044270; GO:0046700; GO:1901361; GO:0009057; GO:0044248; GO:0043170; GO:0044237; GO:0006725; GO:0034641; GO:0044238; GO:0046483; GO:1901360; GO:1901575; GO:0009056; GO:0071704; GO:0008152; GO:0009987; GO:0006807; GO:0008150;[GO:0003723]; GO:0003676; …
High	IsMasterProtein	P46776	60S ribosomal protein L27a OS=Homo sapiens GN=RPL27A PE=1 SV=2	0	19.5817	33.7838	5	26	5	5	1	148	16.551	11	6157	ENSG00000166441	RPL27A	11	cell organization and biogenesis;metabolic process;transport	cytosol;membrane;ribosome	protein binding;RNA binding;structural molecule activity	Pf00828	[GO:0000184]; GO:0000956; GO:0006402; GO:0006401; GO:0016071; GO:0016070; GO:0034655; GO:0044265; GO:0044260; GO:0090304; GO:0006139; GO:0019439; GO:0044270; GO:0046700; GO:1901361; GO:0009057; GO:0044248; GO:0043170; GO:0044237; GO:0006725; GO:0034641; GO:0044238; GO:0046483; GO:1901360; GO:1901575; GO:0009056; GO:0071704; GO:0008152; GO:0009987; GO:0006807; GO:0008150;[GO:0002181]; GO:0006412; …
High	IsMasterProtein	P46779	60S ribosomal protein L28 OS=Homo sapiens GN=RPL28 PE=1 SV=3	0	24.7386	35.7664	7	33	7	7	1	137	15.738	12.02	6158	ENSG00000108107	RPL28	19	cell organization and biogenesis;metabolic process;regulation of biological process;transport	cytoplasm;cytosol;membrane;ribosome	protein binding;RNA binding;structural molecule activity	Pf01778	[GO:0000184]; GO:0000956; GO:0006402; GO:0006401; GO:0016071; GO:0016070; GO:0034655; GO:0044265; GO:0044260; GO:0090304; GO:0006139; GO:0019439; GO:0044270; GO:0046700; GO:1901361; GO:0009057; GO:0044248; GO:0043170; GO:0044237; GO:0006725; GO:0034641; GO:0044238; GO:0046483; GO:1901360; GO:1901575; GO:0009056; GO:0071704; GO:0008152; GO:0009987; GO:0006807; GO:0008150;[GO:0003723]; GO:0003676; …
High	IsMasterProtein	P47914	60S ribosomal protein L29 OS=Homo sapiens GN=RPL29 PE=1 SV=2	0	13.9376	14.4654	3	13	3	3	1	159	17.741	11.66	6159	ENSG00000162244	RPL29	3	cell organization and biogenesis;metabolic process;transport	cytosol;membrane;ribosome	RNA binding;structural molecule activity	Pf01779	[GO:0000184]; GO:0000956; GO:0006402; GO:0006401; GO:0016071; GO:0016070; GO:0034655; GO:0044265; GO:0044260; GO:0090304; GO:0006139; GO:0019439; GO:0044270; GO:0046700; GO:1901361; GO:0009057; GO:0044248; GO:0043170; GO:0044237; GO:0006725; GO:0034641; GO:0044238; GO:0046483; GO:1901360; GO:1901575; GO:0009056; GO:0071704; GO:0008152; GO:0009987; GO:0006807; GO:0008150;[GO:0002181]; GO:0006412; …
High	IsMasterProtein	P39023	60S ribosomal protein L3 OS=Homo sapiens GN=RPL3 PE=1 SV=2	0	48.59	34.4913	15	66	13	15	1	403	46.08	10.18	6122	ENSG00000100316	RPL3	22	cell organization and biogenesis;metabolic process;response to stimulus;transport	cytoplasm;cytosol;nucleus;ribosome	RNA binding;structural molecule activity	Pf00297	[GO:0000027]; GO:0022618; GO:0042255; GO:0042273; GO:0022613; GO:0034622; GO:0071826; GO:0042254; GO:0070925; GO:0044085; GO:0065003; GO:0043933; GO:0006996; GO:0022607; GO:0071840; GO:0016043; GO:0008150; GO:0009987;[GO:0000184]; GO:0000956; GO:0006402; GO:0006401; GO:0016071; GO:0016070; GO:0034655; GO:0044265; GO:0044260; GO:0090304; GO:0006139; GO:0019439; GO:0044270; GO:0046700; GO:1901361; …
High	IsMasterProtein	P62888	60S ribosomal protein L30 OS=Homo sapiens GN=RPL30 PE=1 SV=2	0	28.8206	66.087	6	32	6	6	1	115	12.776	9.63	6156	ENSG00000156482	RPL30	8	cell organization and biogenesis;metabolic process;transport	cytoplasm;cytosol;membrane;nucleus;ribosome	protein binding;RNA binding;structural molecule activity	Pf01248	[GO:0000184]; GO:0000956; GO:0006402; GO:0006401; GO:0016071; GO:0016070; GO:0034655; GO:0044265; GO:0044260; GO:0090304; GO:0006139; GO:0019439; GO:0044270; GO:0046700; GO:1901361; GO:0009057; GO:0044248; GO:0043170; GO:0044237; GO:0006725; GO:0034641; GO:0044238; GO:0046483; GO:1901360; GO:1901575; GO:0009056; GO:0071704; GO:0008152; GO:0009987; GO:0006807; GO:0008150;[GO:0002181]; GO:0006412; …
High	IsMasterProtein	P62899	60S ribosomal protein L31 OS=Homo sapiens GN=RPL31 PE=1 SV=1	0	19.8633	39.2	6	27	6	6	1	125	14.454	10.54	6160	ENSG00000071082	RPL31	2	cell organization and biogenesis;metabolic process;transport	cytosol;membrane;ribosome	RNA binding;structural molecule activity	Pf01198	[GO:0000184]; GO:0000956; GO:0006402; GO:0006401; GO:0016071; GO:0016070; GO:0034655; GO:0044265; GO:0044260; GO:0090304; GO:0006139; GO:0019439; GO:0044270; GO:0046700; GO:1901361; GO:0009057; GO:0044248; GO:0043170; GO:0044237; GO:0006725; GO:0034641; GO:0044238; GO:0046483; GO:1901360; GO:1901575; GO:0009056; GO:0071704; GO:0008152; GO:0009987; GO:0006807; GO:0008150;[GO:0002181]; GO:0006412; …
High	IsMasterProtein	P62910	60S ribosomal protein L32 OS=Homo sapiens GN=RPL32 PE=1 SV=2	0	23.3779	38.5185	6	25	6	6	1	135	15.85	11.33	6161	ENSG00000144713	RPL32	3	cell organization and biogenesis;metabolic process;transport	cytosol;membrane;ribosome	RNA binding;structural molecule activity	Pf01655	[GO:0000184]; GO:0000956; GO:0006402; GO:0006401; GO:0016071; GO:0016070; GO:0034655; GO:0044265; GO:0044260; GO:0090304; GO:0006139; GO:0019439; GO:0044270; GO:0046700; GO:1901361; GO:0009057; GO:0044248; GO:0043170; GO:0044237; GO:0006725; GO:0034641; GO:0044238; GO:0046483; GO:1901360; GO:1901575; GO:0009056; GO:0071704; GO:0008152; GO:0009987; GO:0006807; GO:0008150;[GO:0003735]; GO:0005198; …
High	IsMasterProtein	P49207	60S ribosomal protein L34 OS=Homo sapiens GN=RPL34 PE=1 SV=3	0	22.9659	42.735	7	48	7	7	1	117	13.284	11.47	6164	ENSG00000109475	RPL34	4	cell organization and biogenesis;metabolic process;transport	cytoplasm;cytosol;ribosome	RNA binding;structural molecule activity	Pf01199	[GO:0000184]; GO:0000956; GO:0006402; GO:0006401; GO:0016071; GO:0016070; GO:0034655; GO:0044265; GO:0044260; GO:0090304; GO:0006139; GO:0019439; GO:0044270; GO:0046700; GO:1901361; GO:0009057; GO:0044248; GO:0043170; GO:0044237; GO:0006725; GO:0034641; GO:0044238; GO:0046483; GO:1901360; GO:1901575; GO:0009056; GO:0071704; GO:0008152; GO:0009987; GO:0006807; GO:0008150;[GO:0003723]; GO:0003676; …
High	IsMasterProtein	P42766	60S ribosomal protein L35 OS=Homo sapiens GN=RPL35 PE=1 SV=2	0	12.1785	32.5203	4	15	4	4	1	123	14.543	11.05	11224	ENSG00000136942	RPL35	9	cell organization and biogenesis;metabolic process;transport	cytoplasm;cytosol;membrane;ribosome	RNA binding;structural molecule activity	Pf00831	[GO:0000184]; GO:0000956; GO:0006402; GO:0006401; GO:0016071; GO:0016070; GO:0034655; GO:0044265; GO:0044260; GO:0090304; GO:0006139; GO:0019439; GO:0044270; GO:0046700; GO:1901361; GO:0009057; GO:0044248; GO:0043170; GO:0044237; GO:0006725; GO:0034641; GO:0044238; GO:0046483; GO:1901360; GO:1901575; GO:0009056; GO:0071704; GO:0008152; GO:0009987; GO:0006807; GO:0008150;[GO:0000463]; GO:0000470; …
High	IsMasterProtein	P18077	60S ribosomal protein L35a OS=Homo sapiens GN=RPL35A PE=1 SV=2	0	12.8848	38.1818	5	28	5	5	1	110	12.53	11.06	6165	ENSG00000182899	RPL35A	3	cell organization and biogenesis;metabolic process;transport	cytosol;membrane;mitochondrion;ribosome	RNA binding;structural molecule activity	Pf01247	[GO:0000049]; GO:0003723; GO:0003676; GO:0097159; GO:1901363; GO:0005488; GO:0003674;[GO:0000184]; GO:0000956; GO:0006402; GO:0006401; GO:0016071; GO:0016070; GO:0034655; GO:0044265; GO:0044260; GO:0090304; GO:0006139; GO:0019439; GO:0044270; GO:0046700; GO:1901361; GO:0009057; GO:0044248; GO:0043170; GO:0044237; GO:0006725; GO:0034641; GO:0044238; GO:0046483; GO:1901360; GO:1901575; GO:0009056; …
High	IsMasterProtein	Q9Y3U8	60S ribosomal protein L36 OS=Homo sapiens GN=RPL36 PE=1 SV=3	0	13.7056	30.4762	4	18	4	4	1	105	12.246	11.59	25873	ENSG00000130255	RPL36	19	cell organization and biogenesis;metabolic process;transport	cytoplasm;cytosol;membrane;ribosome	RNA binding;structural molecule activity	Pf01158	[GO:0000184]; GO:0000956; GO:0006402; GO:0006401; GO:0016071; GO:0016070; GO:0034655; GO:0044265; GO:0044260; GO:0090304; GO:0006139; GO:0019439; GO:0044270; GO:0046700; GO:1901361; GO:0009057; GO:0044248; GO:0043170; GO:0044237; GO:0006725; GO:0034641; GO:0044238; GO:0046483; GO:1901360; GO:1901575; GO:0009056; GO:0071704; GO:0008152; GO:0009987; GO:0006807; GO:0008150;[GO:0002181]; GO:0006412; …
High	IsMasterProtein	P83881	60S ribosomal protein L36a OS=Homo sapiens GN=RPL36A PE=1 SV=2	0	12.8572	26.4151	5	13	2	5	1	106	12.433	10.58	6173	ENSG00000241343	RPL36A	X	cell organization and biogenesis;metabolic process;transport	cytoplasm;cytosol;ribosome	RNA binding;structural molecule activity	Pf00935	[GO:0000184]; GO:0000956; GO:0006402; GO:0006401; GO:0016071; GO:0016070; GO:0034655; GO:0044265; GO:0044260; GO:0090304; GO:0006139; GO:0019439; GO:0044270; GO:0046700; GO:1901361; GO:0009057; GO:0044248; GO:0043170; GO:0044237; GO:0006725; GO:0034641; GO:0044238; GO:0046483; GO:1901360; GO:1901575; GO:0009056; GO:0071704; GO:0008152; GO:0009987; GO:0006807; GO:0008150;[GO:0002181]; GO:0006412; …
High	IsMasterProtein	P61927	60S ribosomal protein L37 OS=Homo sapiens GN=RPL37 PE=1 SV=2	0.00563154	4.08705	15.4639	2	4	2	2	1	97	11.071	11.74	6167	ENSG00000145592	RPL37	5	cell organization and biogenesis;metabolic process;transport	cytosol;ribosome	metal ion binding;RNA binding;structural molecule activity	Pf01907	[GO:0000184]; GO:0000956; GO:0006402; GO:0006401; GO:0016071; GO:0016070; GO:0034655; GO:0044265; GO:0044260; GO:0090304; GO:0006139; GO:0019439; GO:0044270; GO:0046700; GO:1901361; GO:0009057; GO:0044248; GO:0043170; GO:0044237; GO:0006725; GO:0034641; GO:0044238; GO:0046483; GO:1901360; GO:1901575; GO:0009056; GO:0071704; GO:0008152; GO:0009987; GO:0006807; GO:0008150;[GO:0003723]; GO:0003676; …
High	IsMasterProtein	P61513	60S ribosomal protein L37a OS=Homo sapiens GN=RPL37A PE=1 SV=2	0	10.7747	50	4	8	4	4	1	92	10.268	10.43	6168	ENSG00000197756	RPL37A	2	cell organization and biogenesis;metabolic process;transport	cytosol;nucleus;ribosome	metal ion binding;protein binding;RNA binding;structural molecule activity	Pf01780	[GO:0000184]; GO:0000956; GO:0006402; GO:0006401; GO:0016071; GO:0016070; GO:0034655; GO:0044265; GO:0044260; GO:0090304; GO:0006139; GO:0019439; GO:0044270; GO:0046700; GO:1901361; GO:0009057; GO:0044248; GO:0043170; GO:0044237; GO:0006725; GO:0034641; GO:0044238; GO:0046483; GO:1901360; GO:1901575; GO:0009056; GO:0071704; GO:0008152; GO:0009987; GO:0006807; GO:0008150;[GO:0003735]; GO:0005198; …
High	IsMasterProtein	P63173	60S ribosomal protein L38 OS=Homo sapiens GN=RPL38 PE=1 SV=2	0	19.3604	50	6	20	5	5	1	70	8.213	10.1	6169	ENSG00000172809	RPL38	17	cell organization and biogenesis;metabolic process;regulation of biological process;transport	cytosol;ribosome	RNA binding;structural molecule activity	Pf01781	[GO:0000184]; GO:0000956; GO:0006402; GO:0006401; GO:0016071; GO:0016070; GO:0034655; GO:0044265; GO:0044260; GO:0090304; GO:0006139; GO:0019439; GO:0044270; GO:0046700; GO:1901361; GO:0009057; GO:0044248; GO:0043170; GO:0044237; GO:0006725; GO:0034641; GO:0044238; GO:0046483; GO:1901360; GO:1901575; GO:0009056; GO:0071704; GO:0008152; GO:0009987; GO:0006807; GO:0008150;[GO:0001501]; GO:0048731; …
High	IsMasterProtein	P36578	60S ribosomal protein L4 OS=Homo sapiens GN=RPL4 PE=1 SV=5	0	71.2006	38.4075	18	84	18	18	1	427	47.667	11.06	6124	ENSG00000174444	RPL4	15	cell organization and biogenesis;metabolic process;transport	cytoplasm;cytosol;membrane;nucleus;ribosome	protein binding;RNA binding;structural molecule activity	Pf00573, Pf14374	[GO:0000184]; GO:0000956; GO:0006402; GO:0006401; GO:0016071; GO:0016070; GO:0034655; GO:0044265; GO:0044260; GO:0090304; GO:0006139; GO:0019439; GO:0044270; GO:0046700; GO:1901361; GO:0009057; GO:0044248; GO:0043170; GO:0044237; GO:0006725; GO:0034641; GO:0044238; GO:0046483; GO:1901360; GO:1901575; GO:0009056; GO:0071704; GO:0008152; GO:0009987; GO:0006807; GO:0008150;[GO:0002181]; GO:0006412; …
High	IsMasterProtein	P46777	60S ribosomal protein L5 OS=Homo sapiens GN=RPL5 PE=1 SV=3	0	53.488	38.7205	12	57	12	12	1	297	34.341	9.72	6125	ENSG00000122406	RPL5	1	cell organization and biogenesis;metabolic process;transport	cytoplasm;cytosol;membrane;nucleus;ribosome	protein binding;RNA binding;structural molecule activity	Pf00861, Pf14204	[GO:0000027]; GO:0022618; GO:0042255; GO:0042273; GO:0022613; GO:0034622; GO:0071826; GO:0042254; GO:0070925; GO:0044085; GO:0065003; GO:0043933; GO:0006996; GO:0022607; GO:0071840; GO:0016043; GO:0008150; GO:0009987;[GO:0000184]; GO:0000956; GO:0006402; GO:0006401; GO:0016071; GO:0016070; GO:0034655; GO:0044265; GO:0044260; GO:0090304; GO:0006139; GO:0019439; GO:0044270; GO:0046700; GO:1901361; …
High	IsMasterProtein	Q02878	60S ribosomal protein L6 OS=Homo sapiens GN=RPL6 PE=1 SV=3	0	55.6823	45.1389	14	54	14	14	1	288	32.708	10.58	6128	ENSG00000089009	RPL6	12	cell organization and biogenesis;metabolic process;regulation of biological process;transport	cytosol;membrane;nucleus;ribosome	DNA binding;RNA binding;structural molecule activity	Pf01159, Pf03868	[GO:0000027]; GO:0022618; GO:0042255; GO:0042273; GO:0022613; GO:0034622; GO:0071826; GO:0042254; GO:0070925; GO:0044085; GO:0065003; GO:0043933; GO:0006996; GO:0022607; GO:0071840; GO:0016043; GO:0008150; GO:0009987;[GO:0000184]; GO:0000956; GO:0006402; GO:0006401; GO:0016071; GO:0016070; GO:0034655; GO:0044265; GO:0044260; GO:0090304; GO:0006139; GO:0019439; GO:0044270; GO:0046700; GO:1901361; …
High	IsMasterProtein	P18124	60S ribosomal protein L7 OS=Homo sapiens GN=RPL7 PE=1 SV=1	0	58.9005	48.3871	15	74	15	15	1	248	29.207	10.65	6129	ENSG00000147604	RPL7	8	cell organization and biogenesis;metabolic process;transport	cytoplasm;cytosol;membrane;nucleus;ribosome	DNA binding;protein binding;RNA binding;structural molecule activity	Pf00327, Pf08079	[GO:0000184]; GO:0000956; GO:0006402; GO:0006401; GO:0016071; GO:0016070; GO:0034655; GO:0044265; GO:0044260; GO:0090304; GO:0006139; GO:0019439; GO:0044270; GO:0046700; GO:1901361; GO:0009057; GO:0044248; GO:0043170; GO:0044237; GO:0006725; GO:0034641; GO:0044238; GO:0046483; GO:1901360; GO:1901575; GO:0009056; GO:0071704; GO:0008152; GO:0009987; GO:0006807; GO:0008150;[GO:0000463]; GO:0000470; …
High	IsMasterProtein	P62424	60S ribosomal protein L7a OS=Homo sapiens GN=RPL7A PE=1 SV=2	0	80.2709	56.391	19	72	19	19	1	266	29.977	10.61	6130	ENSG00000148303; ENSG00000280858	RPL7A	9; CHR_HG2030_PATCH	cell organization and biogenesis;metabolic process;transport	cytoplasm;cytosol;membrane;nucleus;ribosome	protein binding;RNA binding;structural molecule activity	Pf01248	[GO:0000184]; GO:0000956; GO:0006402; GO:0006401; GO:0016071; GO:0016070; GO:0034655; GO:0044265; GO:0044260; GO:0090304; GO:0006139; GO:0019439; GO:0044270; GO:0046700; GO:1901361; GO:0009057; GO:0044248; GO:0043170; GO:0044237; GO:0006725; GO:0034641; GO:0044238; GO:0046483; GO:1901360; GO:1901575; GO:0009056; GO:0071704; GO:0008152; GO:0009987; GO:0006807; GO:0008150;[GO:0003723]; GO:0003676; …
High	IsMasterProtein	P62917	60S ribosomal protein L8 OS=Homo sapiens GN=RPL8 PE=1 SV=2	0	22.0164	38.5214	7	35	7	7	1	257	28.007	11.03	6132	ENSG00000161016	RPL8	8	cell organization and biogenesis;metabolic process;transport	cytoplasm;cytosol;membrane;ribosome	RNA binding;structural molecule activity	Pf00181, Pf03947	[GO:0000184]; GO:0000956; GO:0006402; GO:0006401; GO:0016071; GO:0016070; GO:0034655; GO:0044265; GO:0044260; GO:0090304; GO:0006139; GO:0019439; GO:0044270; GO:0046700; GO:1901361; GO:0009057; GO:0044248; GO:0043170; GO:0044237; GO:0006725; GO:0034641; GO:0044238; GO:0046483; GO:1901360; GO:1901575; GO:0009056; GO:0071704; GO:0008152; GO:0009987; GO:0006807; GO:0008150;[GO:0002181]; GO:0006412; …
High	IsMasterProtein	P32969	60S ribosomal protein L9 OS=Homo sapiens GN=RPL9 PE=1 SV=1	0	34.4808	36.9792	7	29	7	7	1	192	21.85	9.95	6133	ENSG00000163682	RPL9	4	cell organization and biogenesis;metabolic process;transport	cytoplasm;cytosol;membrane;nucleus;ribosome	protein binding;RNA binding;structural molecule activity	Pf00347	[GO:0000184]; GO:0000956; GO:0006402; GO:0006401; GO:0016071; GO:0016070; GO:0034655; GO:0044265; GO:0044260; GO:0090304; GO:0006139; GO:0019439; GO:0044270; GO:0046700; GO:1901361; GO:0009057; GO:0044248; GO:0043170; GO:0044237; GO:0006725; GO:0034641; GO:0044238; GO:0046483; GO:1901360; GO:1901575; GO:0009056; GO:0071704; GO:0008152; GO:0009987; GO:0006807; GO:0008150;[GO:0002181]; GO:0006412; …
High	IsMasterProtein	P16118	6-phosphofructo-2-kinase/fructose-2,6-bisphosphatase 1 OS=Homo sapiens GN=PFKFB1 PE=1 SV=3	0.00282167	5.49668	5.52017	3	5	2	2	1	471	54.647	6.58	5207	ENSG00000158571	PFKFB1	X	metabolic process;regulation of biological process;response to stimulus	cytosol	catalytic activity;nucleotide binding;protein binding	Pf00300, Pf01591, Pf13671	[GO:0000166]; GO:0036094; GO:1901265; GO:0005488; GO:0097159; GO:1901363; GO:0003674;[GO:0003824]; GO:0003674;[GO:0003873]; GO:0008443; GO:0016773; GO:0019200; GO:0016772; GO:0016301; GO:0016740; GO:0003824; GO:0003674;[GO:0004331]; GO:0050308; GO:0019203; GO:0016791; GO:0042578; GO:0016788; GO:0016787; GO:0003824; GO:0003674;[GO:0005515]; GO:0005488; GO:0003674;[GO:0005524]; GO:0032550; GO:00325…
High	IsMasterProtein	O60825	6-phosphofructo-2-kinase/fructose-2,6-bisphosphatase 2 OS=Homo sapiens GN=PFKFB2 PE=1 SV=2	0.00436562	4.45415	4.15842	2	4	1	1	1	505	58.44	8.38	5208	ENSG00000123836	PFKFB2	1	metabolic process;regulation of biological process;response to stimulus	cytoplasm;cytosol	catalytic activity;nucleotide binding;protein binding	Pf00300, Pf01591, Pf13207, Pf13671	[GO:0000166]; GO:0036094; GO:1901265; GO:0005488; GO:0097159; GO:1901363; GO:0003674;[GO:0003824]; GO:0003674;[GO:0003873]; GO:0008443; GO:0016773; GO:0019200; GO:0016772; GO:0016301; GO:0016740; GO:0003824; GO:0003674;[GO:0004331]; GO:0050308; GO:0019203; GO:0016791; GO:0042578; GO:0016788; GO:0016787; GO:0003824; GO:0003674;[GO:0005515]; GO:0005488; GO:0003674;[GO:0005524]; GO:0032550; GO:00325…
High	IsMasterProtein	P52209	6-phosphogluconate dehydrogenase, decarboxylating OS=Homo sapiens GN=PGD PE=1 SV=3	0	161.741	68.323	30	213	29	30	1	483	53.106	7.23	5226	ENSG00000142657	PGD	1	metabolic process	cytoplasm;cytosol;nucleus	catalytic activity;nucleotide binding	Pf00393, Pf03446	[GO:0004616]; GO:0016616; GO:0016614; GO:0016491; GO:0003824; GO:0003674;[GO:0005634]; GO:0043231; GO:0043227; GO:0043229; GO:0043226; GO:0044424; GO:0005575; GO:0005622; GO:0044464; GO:0005623;[GO:0005737]; GO:0044424; GO:0005622; GO:0044464; GO:0005575; GO:0005623;[GO:0005829]; GO:0044444; GO:0005737; GO:0044424; GO:0005622; GO:0044464; GO:0005575; GO:0005623;[GO:0005975]; GO:0044238; GO:007170…
High	IsMasterProtein	O95336	6-phosphogluconolactonase OS=Homo sapiens GN=PGLS PE=1 SV=2	0	49.3745	54.6512	10	47	10	10	1	258	27.53	6.05	25796	ENSG00000130313	PGLS	19	metabolic process	cytoplasm;cytosol	catalytic activity;protein binding	Pf01182	[GO:0005515]; GO:0005488; GO:0003674;[GO:0005737]; GO:0044424; GO:0005622; GO:0044464; GO:0005575; GO:0005623;[GO:0005829]; GO:0044444; GO:0005737; GO:0044424; GO:0005622; GO:0044464; GO:0005575; GO:0005623;[GO:0005975]; GO:0044238; GO:0071704; GO:0008152; GO:0008150;[GO:0006098]; GO:0006739; GO:0019682; GO:0019693; GO:0051156; GO:0046496; GO:0006081; GO:0006796; GO:0019637; GO:1901135; GO:001936…
High	IsMasterProtein	P11021	78 kDa glucose-regulated protein OS=Homo sapiens GN=HSPA5 PE=1 SV=2	0	257.526	58.2569	42	364	39	39	1	654	72.288	5.16	3309	ENSG00000044574	HSPA5	9	cell communication;cell organization and biogenesis;coagulation;metabolic process;regulation of biological process;response to stimulus;transport	cell surface;cytoplasm;endoplasmic reticulum;membrane;mitochondrion;nucleus;organelle lumen	catalytic activity;metal ion binding;nucleotide binding;protein binding	Pf00012, Pf01968, Pf06723	[GO:0000166]; GO:0036094; GO:1901265; GO:0005488; GO:0097159; GO:1901363; GO:0003674;[GO:0000902]; GO:0032989; GO:0009653; GO:0016043; GO:0048869; GO:0032502; GO:0048856; GO:0009987; GO:0071840; GO:0044763; GO:0044767; GO:0008150; GO:0044699;[GO:0001948]; GO:0005515; GO:0097367; GO:0005488; GO:0003674;[GO:0002576]; GO:0006887; GO:0016192; GO:0032940; GO:0006810; GO:0044763; GO:0046903; GO:0051649…
High	IsMasterProtein	Q9UBM7	7-dehydrocholesterol reductase OS=Homo sapiens GN=DHCR7 PE=1 SV=1	0	26.0062	18.1053	8	33	8	8	1	475	54.454	8.7	1717	ENSG00000172893	DHCR7	11	cell differentiation;metabolic process;regulation of biological process	endoplasmic reticulum;membrane	catalytic activity	Pf01222	[GO:0001568]; GO:0001944; GO:0044767; GO:0048856; GO:0048731; GO:0072358; GO:0032502; GO:0044699; GO:0007275; GO:0072359; GO:0008150; GO:0044707; GO:0032501;[GO:0005640]; GO:0031965; GO:0031968; GO:0042175; GO:0044425; GO:0098588; GO:0005635; GO:0031090; GO:0044428; GO:0019867; GO:0031967; GO:0044424; GO:0098805; GO:0012505; GO:0016020; GO:0044464; GO:0005575; GO:0043227; GO:0044422; GO:0005634; …
High	IsMasterProtein	Q6UXT9	Abhydrolase domain-containing protein 15 OS=Homo sapiens GN=ABHD15 PE=2 SV=2	0.00125471	7.44025	5.12821	2	6	2	2	1	468	51.739	7.61	116236	ENSG00000168792	ABHD15	17	metabolic process	extracellular;membrane	catalytic activity		[GO:0004620]; GO:0016298; GO:0016788; GO:0016787; GO:0003824; GO:0003674;[GO:0005576]; GO:0005575;[GO:0008152]; GO:0008150;[GO:0010296]; GO:0051723; GO:0052689; GO:0016788; GO:0016787; GO:0003824; GO:0003674;[GO:0016020]; GO:0005575;[GO:0016298]; GO:0016788; GO:0016787; GO:0003824; GO:0003674;[GO:0016787]; GO:0003824; GO:0003674;[GO:0018731]; GO:0052689; GO:0016788; GO:0016787; GO:0003824; GO:000…
High	IsMasterProtein	O95870	Abhydrolase domain-containing protein 16A OS=Homo sapiens GN=ABHD16A PE=1 SV=3	0.00563154	4.07371	5.19713	2	3	2	2	1	558	63.203	8.13	7920	ENSG00000231488; ENSG00000206403; ENSG00000236063; ENSG00000224552; ENSG00000204427; ENSG00000235676; ENSG00000230475	ABHD16A	CHR_HSCHR6_MHC_DBB_CTG1; CHR_HSCHR6_MHC_QBL_CTG1; CHR_HSCHR6_MHC_MCF_CTG1; CHR_HSCHR6_MHC_MANN_CTG1; 6; CHR_HSCHR6_MHC_COX_CTG1; CHR_HSCHR6_MHC_SSTO_CTG1	metabolic process	membrane	catalytic activity;protein binding	Pf00561, Pf12695, Pf12697	[GO:0003923]; GO:0016787; GO:0003824; GO:0003674;[GO:0005515]; GO:0005488; GO:0003674;[GO:0008152]; GO:0008150;[GO:0016020]; GO:0005575;[GO:0016021]; GO:0031224; GO:0044425; GO:0005575; GO:0016020;[GO:0016787]; GO:0003824; GO:0003674;[GO:0052770]; GO:0016787; GO:0003824; GO:0003674;[GO:0052771]; GO:0016787; GO:0003824; GO:0003674
High	IsMasterProtein	Q8IZP0	Abl interactor 1 OS=Homo sapiens GN=ABI1 PE=1 SV=4	0	17.2698	16.1417	6	12	4	6	1	508	55.047	7.06	10006	ENSG00000136754	ABI1	10	cell organization and biogenesis;cellular component movement;defense response;metabolic process;regulation of biological process;response to stimulus	cytoplasm;cytoskeleton;cytosol;endoplasmic reticulum;membrane;nucleus	enzyme regulator activity;protein binding	Pf00018, Pf07653, Pf07815, Pf14604	[GO:0001756]; GO:0009952; GO:0035282; GO:0043009; GO:0048646; GO:0061053; GO:0003002; GO:0009792; GO:0009653; GO:0032502; GO:0009790; GO:0060429; GO:0007389; GO:0048856; GO:0008150; GO:0007275; GO:0044767; GO:0009888; GO:0044707; GO:0044699; GO:0032501;[GO:0005515]; GO:0005488; GO:0003674;[GO:0005622]; GO:0044464; GO:0005575; GO:0005623;[GO:0005634]; GO:0043231; GO:0043227; GO:0043229; GO:0043226…
High	IsMasterProtein	Q86V21	Acetoacetyl-CoA synthetase OS=Homo sapiens GN=AACS PE=1 SV=1	0.000989772	7.98727	4.91071	4	4	4	4	1	672	75.096	6.24	65985	ENSG00000081760	AACS	12	cell differentiation;cellular homeostasis;metabolic process;regulation of biological process;response to stimulus	cytoplasm;cytosol	catalytic activity;nucleotide binding;protein binding	Pf00501	[GO:0000166]; GO:0036094; GO:1901265; GO:0005488; GO:0097159; GO:1901363; GO:0003674;[GO:0001889]; GO:0048732; GO:0061008; GO:0044767; GO:0048513; GO:0048731; GO:0032502; GO:0044699; GO:0048856; GO:0007275; GO:0008150; GO:0044707; GO:0032501;[GO:0003824]; GO:0003674;[GO:0005515]; GO:0005488; GO:0003674;[GO:0005524]; GO:0032550; GO:0032559; GO:0035639; GO:0001883; GO:0032549; GO:0030554; GO:003255…
High	IsMasterProtein	A1L0T0	Acetolactate synthase-like protein OS=Homo sapiens GN=ILVBL PE=1 SV=2	0	59.2057	34.6519	15	50	15	15	1	632	67.825	8.15	10994	ENSG00000105135	ILVBL	19	metabolic process	membrane	catalytic activity;metal ion binding;protein binding	Pf00205, Pf02775, Pf02776	[GO:0000287]; GO:0046872; GO:0043169; GO:0043167; GO:0005488; GO:0003674;[GO:0003674];[GO:0003824]; GO:0003674;[GO:0005515]; GO:0005488; GO:0003674;[GO:0005575];[GO:0008150];[GO:0008152]; GO:0008150;[GO:0016020]; GO:0005575;[GO:0016021]; GO:0031224; GO:0044425; GO:0005575; GO:0016020;[GO:0016740]; GO:0003824; GO:0003674;[GO:0016744]; GO:0016740; GO:0003824; GO:0003674;[GO:0030976]; GO:0019842; GO…
High	IsMasterProtein	Q9BWD1	Acetyl-CoA acetyltransferase, cytosolic OS=Homo sapiens GN=ACAT2 PE=1 SV=2	0	57.3868	63.728	14	54	14	14	1	397	41.324	6.92	39	ENSG00000120437	ACAT2	6	metabolic process	cytoplasm;nucleus	catalytic activity;protein binding	Pf00108, Pf00109, Pf02803	[GO:0003824]; GO:0003674;[GO:0003985]; GO:0003988; GO:0016453; GO:0016408; GO:0016407; GO:0016747; GO:0016746; GO:0016740; GO:0003824; GO:0003674;[GO:0005515]; GO:0005488; GO:0003674;[GO:0005634]; GO:0043231; GO:0043227; GO:0043229; GO:0043226; GO:0044424; GO:0005575; GO:0005622; GO:0044464; GO:0005623;[GO:0005730]; GO:0031981; GO:0043232; GO:0044428; GO:0070013; GO:0043228; GO:0043229; GO:000563…
High	IsMasterProtein	P24752	Acetyl-CoA acetyltransferase, mitochondrial OS=Homo sapiens GN=ACAT1 PE=1 SV=1	0	129.572	65.808	25	172	25	25	1	427	45.171	8.85	38	ENSG00000075239	ACAT1	11	cell organization and biogenesis;metabolic process;response to stimulus	membrane;mitochondrion;organelle lumen	catalytic activity;metal ion binding;protein binding	Pf00108, Pf00109, Pf02803	[GO:0001889]; GO:0048732; GO:0061008; GO:0044767; GO:0048513; GO:0048731; GO:0032502; GO:0044699; GO:0048856; GO:0007275; GO:0008150; GO:0044707; GO:0032501;[GO:0003824]; GO:0003674;[GO:0003985]; GO:0003988; GO:0016453; GO:0016408; GO:0016407; GO:0016747; GO:0016746; GO:0016740; GO:0003824; GO:0003674;[GO:0005739]; GO:0043231; GO:0044444; GO:0043227; GO:0043229; GO:0005737; GO:0044424; GO:0043226…
High	IsMasterProtein	Q13085	Acetyl-CoA carboxylase 1 OS=Homo sapiens GN=ACACA PE=1 SV=2	0	291.725	40.0682	77	279	64	64	1	2346	265.385	6.37	31	ENSG00000278540; ENSG00000275176	ACACA	17; CHR_HSCHR17_7_CTG4	cell organization and biogenesis;metabolic process;regulation of biological process;response to stimulus;transport	cytoplasm;cytoskeleton;cytosol;mitochondrion	catalytic activity;metal ion binding;nucleotide binding;protein binding	Pf00289, Pf00364, Pf01039, Pf02222, Pf02655, Pf02785, Pf02786, Pf07478, Pf08326, Pf13535, Pf15632	[GO:0000166]; GO:0036094; GO:1901265; GO:0005488; GO:0097159; GO:1901363; GO:0003674;[GO:0001894]; GO:0048871; GO:0060249; GO:0042592; GO:0044707; GO:0065008; GO:0032501; GO:0044699; GO:0065007; GO:0008150;[GO:0003824]; GO:0003674;[GO:0003989]; GO:0016421; GO:0016885; GO:0016874; GO:0003824; GO:0003674;[GO:0004075]; GO:0016879; GO:0016874; GO:0003824; GO:0003674;[GO:0005515]; GO:0005488; GO:00036…
High	IsMasterProtein	O00763	Acetyl-CoA carboxylase 2 OS=Homo sapiens GN=ACACB PE=1 SV=3	0	370.828	45.7282	89	383	76	76	1	2458	276.365	6.49	32	ENSG00000076555	ACACB	12	cell organization and biogenesis;metabolic process;regulation of biological process;response to stimulus;transport	cytosol;membrane;mitochondrion;nucleus	catalytic activity;metal ion binding;nucleotide binding;protein binding	Pf00289, Pf00364, Pf01039, Pf02785, Pf02786, Pf08326, Pf13535, Pf15449, Pf15632	[GO:0000166]; GO:0036094; GO:1901265; GO:0005488; GO:0097159; GO:1901363; GO:0003674;[GO:0003824]; GO:0003674;[GO:0003989]; GO:0016421; GO:0016885; GO:0016874; GO:0003824; GO:0003674;[GO:0004075]; GO:0016879; GO:0016874; GO:0003824; GO:0003674;[GO:0005515]; GO:0005488; GO:0003674;[GO:0005524]; GO:0032550; GO:0032559; GO:0035639; GO:0001883; GO:0032549; GO:0030554; GO:0032555; GO:0043168; GO:19012…
High	IsMasterProtein	Q9NUB1	Acetyl-coenzyme A synthetase 2-like, mitochondrial OS=Homo sapiens GN=ACSS1 PE=1 SV=2	0.00206734	5.92961	3.77358	2	4	2	2	1	689	74.809	7.11	84532	ENSG00000154930	ACSS1	20	metabolic process	mitochondrion;organelle lumen	catalytic activity;nucleotide binding;protein binding	Pf00501, Pf13193	[GO:0000166]; GO:0036094; GO:1901265; GO:0005488; GO:0097159; GO:1901363; GO:0003674;[GO:0003824]; GO:0003674;[GO:0003987]; GO:0016405; GO:0016878; GO:0016877; GO:0016874; GO:0003824; GO:0003674;[GO:0005515]; GO:0005488; GO:0003674;[GO:0005524]; GO:0032550; GO:0032559; GO:0035639; GO:0001883; GO:0032549; GO:0030554; GO:0032555; GO:0043168; GO:1901265; GO:0001882; GO:0017076; GO:0032553; GO:004316…
High	IsMasterProtein	Q9NR19	Acetyl-coenzyme A synthetase, cytoplasmic OS=Homo sapiens GN=ACSS2 PE=1 SV=1	0	101.876	41.2268	23	143	23	23	1	701	78.529	6.46	55902	ENSG00000131069	ACSS2	20	metabolic process	cytoplasm;cytosol;nucleus	catalytic activity;nucleotide binding	Pf00501, Pf13193	[GO:0000166]; GO:0036094; GO:1901265; GO:0005488; GO:0097159; GO:1901363; GO:0003674;[GO:0003824]; GO:0003674;[GO:0003987]; GO:0016405; GO:0016878; GO:0016877; GO:0016874; GO:0003824; GO:0003674;[GO:0005524]; GO:0032550; GO:0032559; GO:0035639; GO:0001883; GO:0032549; GO:0030554; GO:0032555; GO:0043168; GO:1901265; GO:0001882; GO:0017076; GO:0032553; GO:0043167; GO:0097159; GO:1901363; GO:0036094…
High	IsMasterProtein	Q13510	Acid ceramidase OS=Homo sapiens GN=ASAH1 PE=1 SV=5	0	88.2477	51.1392	21	131	21	21	1	395	44.631	7.62	427	ENSG00000104763	ASAH1	8	cell death;metabolic process;response to stimulus	organelle lumen;vacuole	catalytic activity	Pf02275, Pf15508	[GO:0003824]; GO:0003674;[GO:0005615]; GO:0044421; GO:0005575; GO:0005576;[GO:0005764]; GO:0000323; GO:0005773; GO:0043231; GO:0044444; GO:0043227; GO:0043229; GO:0005737; GO:0044424; GO:0043226; GO:0005622; GO:0044464; GO:0005575; GO:0005623;[GO:0006629]; GO:0044238; GO:0044710; GO:0071704; GO:0008152; GO:0044699; GO:0008150;[GO:0006665]; GO:0006643; GO:1901564; GO:0044255; GO:0006807; GO:007170…
High	IsMasterProtein	P39687	Acidic leucine-rich nuclear phosphoprotein 32 family member A OS=Homo sapiens GN=ANP32A PE=1 SV=1	0	30.9261	23.6948	7	31	2	3	1	249	28.568	4.09	8125	ENSG00000140350	ANP32A	15	metabolic process;regulation of biological process;response to stimulus;transport	cytoplasm;endoplasmic reticulum;nucleus	protein binding;RNA binding	Pf12799, Pf13855, Pf14580	[GO:0005515]; GO:0005488; GO:0003674;[GO:0005634]; GO:0043231; GO:0043227; GO:0043229; GO:0043226; GO:0044424; GO:0005575; GO:0005622; GO:0044464; GO:0005623;[GO:0005654]; GO:0031981; GO:0044428; GO:0070013; GO:0005634; GO:0044446; GO:0043233; GO:0043231; GO:0043229; GO:0044422; GO:0044424; GO:0031974; GO:0043227; GO:0043226; GO:0005575; GO:0005622; GO:0044464; GO:0005623;[GO:0005737]; GO:0044424…
High	IsMasterProtein	Q92688	Acidic leucine-rich nuclear phosphoprotein 32 family member B OS=Homo sapiens GN=ANP32B PE=1 SV=1	0	33.533	27.0916	8	39	4	4	1	251	28.77	4.06	10541	ENSG00000136938	ANP32B	9	cell organization and biogenesis;metabolic process;regulation of biological process	cytoplasm;nucleus	protein binding	Pf12799, Pf13855, Pf14580	[GO:0001944]; GO:0048731; GO:0072358; GO:0007275; GO:0048856; GO:0072359; GO:0044707; GO:0044767; GO:0032502; GO:0032501; GO:0044699; GO:0008150;[GO:0005515]; GO:0005488; GO:0003674;[GO:0005634]; GO:0043231; GO:0043227; GO:0043229; GO:0043226; GO:0044424; GO:0005575; GO:0005622; GO:0044464; GO:0005623;[GO:0005730]; GO:0031981; GO:0043232; GO:0044428; GO:0070013; GO:0043228; GO:0043229; GO:0005634…
High	IsMasterProtein	Q9BTT0	Acidic leucine-rich nuclear phosphoprotein 32 family member E OS=Homo sapiens GN=ANP32E PE=1 SV=1	0	23.9088	18.2836	4	10	4	4	1	268	30.674	3.85	81611	ENSG00000143401	ANP32E	1	cell organization and biogenesis;regulation of biological process	cytoplasm;nucleus	enzyme regulator activity;protein binding	Pf12799, Pf13855, Pf14580	[GO:0000812]; GO:0000790; GO:0044454; GO:0097346; GO:0000785; GO:0005634; GO:0000228; GO:0044427; GO:0044428; GO:0070603; GO:0032991; GO:0043231; GO:0005694; GO:0031981; GO:0044446; GO:0043234; GO:0005575; GO:0043227; GO:0043229; GO:0043232; GO:0070013; GO:0044422; GO:0044424; GO:0043226; GO:0043228; GO:0043233; GO:0005622; GO:0044464; GO:0031974; GO:0005623;[GO:0005515]; GO:0005488; GO:0003674;[…
High	IsMasterProtein	Q99798	Aconitate hydratase, mitochondrial OS=Homo sapiens GN=ACO2 PE=1 SV=2	0	274.591	62.4359	47	355	47	47	1	780	85.372	7.61	50	ENSG00000100412	ACO2	22	cell death;metabolic process	mitochondrion;nucleus;organelle lumen	catalytic activity;metal ion binding	Pf00330, Pf00694	[GO:0003994]; GO:0016836; GO:0016835; GO:0016829; GO:0003824; GO:0003674;[GO:0005506]; GO:0046914; GO:0046872; GO:0043169; GO:0043167; GO:0005488; GO:0003674;[GO:0005634]; GO:0043231; GO:0043227; GO:0043229; GO:0043226; GO:0044424; GO:0005575; GO:0005622; GO:0044464; GO:0005623;[GO:0005739]; GO:0043231; GO:0044444; GO:0043227; GO:0043229; GO:0005737; GO:0044424; GO:0043226; GO:0005622; GO:0044464…
High	IsMasterProtein	P68133	Actin, alpha skeletal muscle OS=Homo sapiens GN=ACTA1 PE=1 SV=1	0	228.937	74.5358	29	661	2	2	1	377	42.024	5.39	58	ENSG00000143632	ACTA1	1	cell growth;cell organization and biogenesis;cellular component movement;regulation of biological process;response to stimulus	cytoplasm;cytoskeleton;cytosol	nucleotide binding;protein binding;structural molecule activity	Pf00022	[GO:0000166]; GO:0036094; GO:1901265; GO:0005488; GO:0097159; GO:1901363; GO:0003674;[GO:0001725]; GO:0032432; GO:0042641; GO:0015629; GO:0044430; GO:0005856; GO:0044446; GO:0043232; GO:0043229; GO:0044422; GO:0044424; GO:0043228; GO:0043226; GO:0005575; GO:0005622; GO:0044464; GO:0005623;[GO:0005200]; GO:0005198; GO:0003674;[GO:0005515]; GO:0005488; GO:0003674;[GO:0005524]; GO:0032550; GO:003255…
High	IsMasterProtein	P62736	Actin, aortic smooth muscle OS=Homo sapiens GN=ACTA2 PE=1 SV=1	0	272.886	80.6366	32	694	0	3	1	377	41.982	5.39	59	ENSG00000107796	ACTA2	10	regulation of biological process;response to stimulus	cytoplasm;cytoskeleton;cytosol	nucleotide binding;protein binding	Pf00022	[GO:0000166]; GO:0036094; GO:1901265; GO:0005488; GO:0097159; GO:1901363; GO:0003674;[GO:0005524]; GO:0032550; GO:0032559; GO:0035639; GO:0001883; GO:0032549; GO:0030554; GO:0032555; GO:0043168; GO:1901265; GO:0001882; GO:0017076; GO:0032553; GO:0043167; GO:0097159; GO:1901363; GO:0036094; GO:0097367; GO:0000166; GO:0005488; GO:0003674;[GO:0005615]; GO:0044421; GO:0005575; GO:0005576;[GO:0005737]…
High	IsMasterProtein	P60709	Actin, cytoplasmic 1 OS=Homo sapiens GN=ACTB PE=1 SV=1	0	316.844	85.6	36	1095	0	14	1	375	41.71	5.48	60	ENSG00000075624	ACTB	7	cell organization and biogenesis;cellular component movement;coagulation;defense response;metabolic process;regulation of biological process;response to stimulus	cytoplasm;cytoskeleton;cytosol;membrane	DNA binding;nucleotide binding;protein binding;structural molecule activity	Pf00022	[GO:0000166]; GO:0036094; GO:1901265; GO:0005488; GO:0097159; GO:1901363; GO:0003674;[GO:0000790]; GO:0000785; GO:0005634; GO:0044454; GO:0032991; GO:0044427; GO:0043231; GO:0000228; GO:0044428; GO:0005575; GO:0005694; GO:0044446; GO:0043227; GO:0043229; GO:0031981; GO:0043232; GO:0044422; GO:0044424; GO:0043226; GO:0070013; GO:0043228; GO:0005622; GO:0044464; GO:0043233; GO:0005623; GO:0031974;[…
High	IsMasterProteinCandidate	P63261	Actin, cytoplasmic 2 OS=Homo sapiens GN=ACTG1 PE=1 SV=1	0	316.844	85.6	36	1095	0	14	1	375	41.766	5.48	71	ENSG00000184009	ACTG1	17	cell organization and biogenesis;cellular component movement;defense response;regulation of biological process;response to stimulus	cytoplasm;cytoskeleton;cytosol;membrane;nucleus	nucleotide binding;protein binding;structural molecule activity	Pf00022	[GO:0000166]; GO:0036094; GO:1901265; GO:0005488; GO:0097159; GO:1901363; GO:0003674;[GO:0001895]; GO:0001894; GO:0048871; GO:0060249; GO:0042592; GO:0044707; GO:0065008; GO:0032501; GO:0044699; GO:0065007; GO:0008150;[GO:0005200]; GO:0005198; GO:0003674;[GO:0005515]; GO:0005488; GO:0003674;[GO:0005524]; GO:0032550; GO:0032559; GO:0035639; GO:0001883; GO:0032549; GO:0030554; GO:0032555; GO:004316…
High	IsMasterProtein	O14639	Actin-binding LIM protein 1 OS=Homo sapiens GN=ABLIM1 PE=1 SV=3	0.00411636	4.48928	1.92802	2	5	1	1	1	778	87.631	8.59	3983	ENSG00000099204	ABLIM1	10	cell organization and biogenesis;cellular component movement;regulation of biological process	cytoplasm;cytoskeleton	metal ion binding;protein binding	Pf00412, Pf02209	[GO:0001725]; GO:0032432; GO:0042641; GO:0015629; GO:0044430; GO:0005856; GO:0044446; GO:0043232; GO:0043229; GO:0044422; GO:0044424; GO:0043228; GO:0043226; GO:0005575; GO:0005622; GO:0044464; GO:0005623;[GO:0003779]; GO:0008092; GO:0005515; GO:0005488; GO:0003674;[GO:0005515]; GO:0005488; GO:0003674;[GO:0005737]; GO:0044424; GO:0005622; GO:0044464; GO:0005575; GO:0005623;[GO:0005856]; GO:004323…
High	IsMasterProtein	Q9NZ32	Actin-related protein 10 OS=Homo sapiens GN=ACTR10 PE=1 SV=1	0.00125471	7.0091	8.39329	3	4	3	3	1	417	46.277	7.37	55860	ENSG00000131966	ACTR10	14	cellular component movement	cytoplasm;cytoskeleton	protein binding	Pf00022	[GO:0005515]; GO:0005488; GO:0003674;[GO:0005737]; GO:0044424; GO:0005622; GO:0044464; GO:0005575; GO:0005623;[GO:0005856]; GO:0043232; GO:0043228; GO:0043229; GO:0043226; GO:0044424; GO:0005575; GO:0005622; GO:0044464; GO:0005623;[GO:0005869]; GO:0005875; GO:0015629; GO:0015630; GO:0043234; GO:0044430; GO:0005856; GO:0032991; GO:0044446; GO:0043232; GO:0005575; GO:0043229; GO:0044422; GO:0044424…
High	IsMasterProtein	P61160	Actin-related protein 2 OS=Homo sapiens GN=ACTR2 PE=1 SV=1	0	69.3243	48.731	14	59	14	14	1	394	44.732	6.74	10097	ENSG00000138071	ACTR2	2	cell division;cell organization and biogenesis;cellular component movement;defense response;regulation of biological process;response to stimulus;transport	cytoplasm;cytoskeleton;cytosol;membrane	nucleotide binding;protein binding;structural molecule activity	Pf00022	[GO:0000166]; GO:0036094; GO:1901265; GO:0005488; GO:0097159; GO:1901363; GO:0003674;[GO:0003779]; GO:0008092; GO:0005515; GO:0005488; GO:0003674;[GO:0005200]; GO:0005198; GO:0003674;[GO:0005524]; GO:0032550; GO:0032559; GO:0035639; GO:0001883; GO:0032549; GO:0030554; GO:0032555; GO:0043168; GO:1901265; GO:0001882; GO:0017076; GO:0032553; GO:0043167; GO:0097159; GO:1901363; GO:0036094; GO:0097367…
High	IsMasterProtein	Q92747	Actin-related protein 2/3 complex subunit 1A OS=Homo sapiens GN=ARPC1A PE=1 SV=2	0	22.98	28.9189	9	22	8	8	1	370	41.543	8.18	10552	ENSG00000241685	ARPC1A	7	cell organization and biogenesis;cellular component movement;defense response;regulation of biological process;response to stimulus	cytoplasm;cytoskeleton;cytosol	protein binding	Pf00400	[GO:0003779]; GO:0008092; GO:0005515; GO:0005488; GO:0003674;[GO:0005515]; GO:0005488; GO:0003674;[GO:0005737]; GO:0044424; GO:0005622; GO:0044464; GO:0005575; GO:0005623;[GO:0005829]; GO:0044444; GO:0005737; GO:0044424; GO:0005622; GO:0044464; GO:0005575; GO:0005623;[GO:0005856]; GO:0043232; GO:0043228; GO:0043229; GO:0043226; GO:0044424; GO:0005575; GO:0005622; GO:0044464; GO:0005623;[GO:000588…
High	IsMasterProtein	O15143	Actin-related protein 2/3 complex subunit 1B OS=Homo sapiens GN=ARPC1B PE=1 SV=3	0	53.2638	49.4624	16	47	15	15	1	372	40.923	8.35	10095	ENSG00000130429	ARPC1B	7	cell organization and biogenesis;cellular component movement;defense response;regulation of biological process;response to stimulus	cytoplasm;cytoskeleton;cytosol	protein binding;structural molecule activity	Pf00400	[GO:0003779]; GO:0008092; GO:0005515; GO:0005488; GO:0003674;[GO:0005200]; GO:0005198; GO:0003674;[GO:0005515]; GO:0005488; GO:0003674;[GO:0005737]; GO:0044424; GO:0005622; GO:0044464; GO:0005575; GO:0005623;[GO:0005829]; GO:0044444; GO:0005737; GO:0044424; GO:0005622; GO:0044464; GO:0005575; GO:0005623;[GO:0005856]; GO:0043232; GO:0043228; GO:0043229; GO:0043226; GO:0044424; GO:0005575; GO:00056…
High	IsMasterProtein	O15144	Actin-related protein 2/3 complex subunit 2 OS=Homo sapiens GN=ARPC2 PE=1 SV=1	0	65.5095	60.6667	19	75	19	19	1	300	34.311	7.36	10109	ENSG00000163466	ARPC2	2	cell organization and biogenesis;cellular component movement;defense response;regulation of biological process;response to stimulus	cytoplasm;cytoskeleton;cytosol;endosome;Golgi;membrane	protein binding;structural molecule activity	Pf04045	[GO:0003779]; GO:0008092; GO:0005515; GO:0005488; GO:0003674;[GO:0005200]; GO:0005198; GO:0003674;[GO:0005515]; GO:0005488; GO:0003674;[GO:0005737]; GO:0044424; GO:0005622; GO:0044464; GO:0005575; GO:0005623;[GO:0005768]; GO:0012505; GO:0043231; GO:0044444; GO:0044464; GO:0043227; GO:0043229; GO:0005737; GO:0044424; GO:0005575; GO:0005623; GO:0043226; GO:0005622;[GO:0005794]; GO:0012505; GO:00432…
High	IsMasterProtein	O15145	Actin-related protein 2/3 complex subunit 3 OS=Homo sapiens GN=ARPC3 PE=1 SV=3	0	18.9699	23.0337	5	19	5	5	1	178	20.533	8.59	10094	ENSG00000111229	ARPC3	12	cell organization and biogenesis;cellular component movement;defense response;regulation of biological process;response to stimulus	cytoplasm;cytoskeleton;cytosol;membrane	protein binding;structural molecule activity	Pf04062	[GO:0003779]; GO:0008092; GO:0005515; GO:0005488; GO:0003674;[GO:0005200]; GO:0005198; GO:0003674;[GO:0005515]; GO:0005488; GO:0003674;[GO:0005737]; GO:0044424; GO:0005622; GO:0044464; GO:0005575; GO:0005623;[GO:0005829]; GO:0044444; GO:0005737; GO:0044424; GO:0005622; GO:0044464; GO:0005575; GO:0005623;[GO:0005856]; GO:0043232; GO:0043228; GO:0043229; GO:0043226; GO:0044424; GO:0005575; GO:00056…
High	IsMasterProtein	P59998	Actin-related protein 2/3 complex subunit 4 OS=Homo sapiens GN=ARPC4 PE=1 SV=3	0	49.4102	66.6667	11	46	11	11	1	168	19.654	8.43	10093	ENSG00000241553	ARPC4	3	cell organization and biogenesis;cellular component movement;defense response;regulation of biological process;response to stimulus	cytoplasm;cytoskeleton;cytosol	protein binding;structural molecule activity	Pf05856	[GO:0003779]; GO:0008092; GO:0005515; GO:0005488; GO:0003674;[GO:0005200]; GO:0005198; GO:0003674;[GO:0005515]; GO:0005488; GO:0003674;[GO:0005737]; GO:0044424; GO:0005622; GO:0044464; GO:0005575; GO:0005623;[GO:0005829]; GO:0044444; GO:0005737; GO:0044424; GO:0005622; GO:0044464; GO:0005575; GO:0005623;[GO:0005856]; GO:0043232; GO:0043228; GO:0043229; GO:0043226; GO:0044424; GO:0005575; GO:00056…
High	IsMasterProtein	O15511	Actin-related protein 2/3 complex subunit 5 OS=Homo sapiens GN=ARPC5 PE=1 SV=3	0	40.2016	61.5894	8	34	8	8	1	151	16.31	5.67	10092	ENSG00000162704	ARPC5	1	cell organization and biogenesis;cellular component movement;defense response;regulation of biological process;response to stimulus	cytoplasm;cytoskeleton;cytosol	protein binding;structural molecule activity	Pf04699	[GO:0003779]; GO:0008092; GO:0005515; GO:0005488; GO:0003674;[GO:0005200]; GO:0005198; GO:0003674;[GO:0005515]; GO:0005488; GO:0003674;[GO:0005737]; GO:0044424; GO:0005622; GO:0044464; GO:0005575; GO:0005623;[GO:0005829]; GO:0044444; GO:0005737; GO:0044424; GO:0005622; GO:0044464; GO:0005575; GO:0005623;[GO:0005856]; GO:0043232; GO:0043228; GO:0043229; GO:0043226; GO:0044424; GO:0005575; GO:00056…
High	IsMasterProtein	Q9BPX5	Actin-related protein 2/3 complex subunit 5-like protein OS=Homo sapiens GN=ARPC5L PE=1 SV=1	0	17.0159	35.2941	4	10	4	4	1	153	16.931	6.6	81873	ENSG00000136950	ARPC5L	9	cell organization and biogenesis;regulation of biological process	cytoplasm;cytoskeleton	protein binding	Pf04699	[GO:0003674];[GO:0003779]; GO:0008092; GO:0005515; GO:0005488; GO:0003674;[GO:0005737]; GO:0044424; GO:0005622; GO:0044464; GO:0005575; GO:0005623;[GO:0005856]; GO:0043232; GO:0043228; GO:0043229; GO:0043226; GO:0044424; GO:0005575; GO:0005622; GO:0044464; GO:0005623;[GO:0005885]; GO:0015629; GO:0043234; GO:0044430; GO:0005856; GO:0032991; GO:0044446; GO:0043232; GO:0005575; GO:0043229; GO:004442…
High	IsMasterProtein	P61158	Actin-related protein 3 OS=Homo sapiens GN=ACTR3 PE=1 SV=3	0	111.262	73.2057	23	109	20	20	1	418	47.341	5.88	10096	ENSG00000115091	ACTR3	2	cell division;cell organization and biogenesis;cellular component movement;defense response;regulation of biological process;response to stimulus	cytoplasm;cytoskeleton;cytosol;membrane	nucleotide binding;protein binding;structural molecule activity	Pf00022	[GO:0000139]; GO:0044431; GO:0098588; GO:0005794; GO:0044444; GO:0044446; GO:0031090; GO:0012505; GO:0043231; GO:0005737; GO:0044424; GO:0043229; GO:0044422; GO:0016020; GO:0043227; GO:0044464; GO:0005622; GO:0043226; GO:0005575; GO:0005623;[GO:0000166]; GO:0036094; GO:1901265; GO:0005488; GO:0097159; GO:1901363; GO:0003674;[GO:0002102]; GO:0015629; GO:0043232; GO:0043234; GO:0044430; GO:0005856;…
High	IsMasterProtein	Q9P1U1	Actin-related protein 3B OS=Homo sapiens GN=ACTR3B PE=2 SV=1	0	17.6562	16.9856	4	13	1	1	1	418	47.577	5.88	57180	ENSG00000133627	ACTR3B	7	cell organization and biogenesis;regulation of biological process	cytoplasm;cytoskeleton	nucleotide binding;protein binding	Pf00022	[GO:0000166]; GO:0036094; GO:1901265; GO:0005488; GO:0097159; GO:1901363; GO:0003674;[GO:0003674];[GO:0003779]; GO:0008092; GO:0005515; GO:0005488; GO:0003674;[GO:0005524]; GO:0032550; GO:0032559; GO:0035639; GO:0001883; GO:0032549; GO:0030554; GO:0032555; GO:0043168; GO:1901265; GO:0001882; GO:0017076; GO:0032553; GO:0043167; GO:0097159; GO:1901363; GO:0036094; GO:0097367; GO:0000166; GO:0005488…
High	IsMasterProtein	P53999	Activated RNA polymerase II transcriptional coactivator p15 OS=Homo sapiens GN=SUB1 PE=1 SV=3	0	36.737	45.6693	8	33	8	8	1	127	14.386	9.6	10923	ENSG00000113387	SUB1	5	metabolic process;regulation of biological process;response to stimulus	nucleus	DNA binding;protein binding;RNA binding	Pf02229	[GO:0001205]; GO:0001228; GO:0003705; GO:0000981; GO:0003700; GO:0001071; GO:0003674;[GO:0003677]; GO:0003676; GO:0097159; GO:1901363; GO:0005488; GO:0003674;[GO:0003697]; GO:0043566; GO:0003677; GO:0003676; GO:0097159; GO:1901363; GO:0005488; GO:0003674;[GO:0003713]; GO:0003712; GO:0000989; GO:0000988; GO:0003674;[GO:0005515]; GO:0005488; GO:0003674;[GO:0005634]; GO:0043231; GO:0043227; GO:00432…
High	IsMasterProtein	O95433	Activator of 90 kDa heat shock protein ATPase homolog 1 OS=Homo sapiens GN=AHSA1 PE=1 SV=1	0	22.2468	28.1065	8	16	8	8	1	338	38.25	5.53	10598	ENSG00000100591	AHSA1	14	regulation of biological process;response to stimulus	cytoplasm;cytosol;endoplasmic reticulum	enzyme regulator activity;protein binding	Pf08327, Pf09229	[GO:0001671]; GO:0008047; GO:0060590; GO:0030234; GO:0060589; GO:0098772; GO:0003674;[GO:0005515]; GO:0005488; GO:0003674;[GO:0005737]; GO:0044424; GO:0005622; GO:0044464; GO:0005575; GO:0005623;[GO:0005783]; GO:0012505; GO:0043231; GO:0044444; GO:0044464; GO:0043227; GO:0043229; GO:0005737; GO:0044424; GO:0005575; GO:0005623; GO:0043226; GO:0005622;[GO:0005829]; GO:0044444; GO:0005737; GO:004442…
High	IsMasterProtein	O14561	Acyl carrier protein, mitochondrial OS=Homo sapiens GN=NDUFAB1 PE=1 SV=3	0.0026262	5.7562	13.4615	2	4	2	2	1	156	17.406	4.93	4706	ENSG00000004779	NDUFAB1	16	metabolic process;transport	membrane;mitochondrion;organelle lumen	catalytic activity;metal ion binding	Pf00550	[GO:0000036]; GO:0044620; GO:0051192; GO:0048037; GO:0005488; GO:0003674;[GO:0005504]; GO:0008289; GO:0033293; GO:0005488; GO:0031406; GO:0003674; GO:0043168; GO:0043177; GO:0043167; GO:0036094;[GO:0005509]; GO:0046872; GO:0043169; GO:0043167; GO:0005488; GO:0003674;[GO:0005739]; GO:0043231; GO:0044444; GO:0043227; GO:0043229; GO:0005737; GO:0044424; GO:0043226; GO:0005622; GO:0044464; GO:0005575…
High	IsMasterProtein	P13798	Acylamino-acid-releasing enzyme OS=Homo sapiens GN=APEH PE=1 SV=4	0	55.1176	21.1749	14	51	14	14	1	732	81.173	5.48	327	ENSG00000164062	APEH	3	cell organization and biogenesis;metabolic process	cytoplasm;cytosol;membrane	catalytic activity;protein binding;RNA binding	Pf00326, Pf00561, Pf01738, Pf02230, Pf05448, Pf12695, Pf12697	[GO:0004252]; GO:0004175; GO:0008236; GO:0070011; GO:0017171; GO:0008233; GO:0016787; GO:0003824; GO:0003674;[GO:0005515]; GO:0005488; GO:0003674;[GO:0005737]; GO:0044424; GO:0005622; GO:0044464; GO:0005575; GO:0005623;[GO:0005829]; GO:0044444; GO:0005737; GO:0044424; GO:0005622; GO:0044464; GO:0005575; GO:0005623;[GO:0006412]; GO:0010467; GO:0034645; GO:0043043; GO:0044267; GO:0043170; GO:000905…
High	IsMasterProtein	Q709F0	Acyl-CoA dehydrogenase family member 11 OS=Homo sapiens GN=ACAD11 PE=1 SV=2	0	14.2384	9.61538	6	9	6	6	1	780	87.228	8.12	84129	ENSG00000240303	ACAD11	3	metabolic process	membrane;mitochondrion;nucleus	catalytic activity;nucleotide binding	Pf00441, Pf01636, Pf02770, Pf02771, Pf08028	[GO:0000062]; GO:0043168; GO:0050662; GO:1901681; GO:0043167; GO:0048037; GO:0005488; GO:0003674;[GO:0003995]; GO:0016627; GO:0016491; GO:0003824; GO:0003674;[GO:0004466]; GO:0003995; GO:0016627; GO:0016491; GO:0003824; GO:0003674;[GO:0005634]; GO:0043231; GO:0043227; GO:0043229; GO:0043226; GO:0044424; GO:0005575; GO:0005622; GO:0044464; GO:0005623;[GO:0005739]; GO:0043231; GO:0044444; GO:004322…
High	IsMasterProtein	Q9H845	Acyl-CoA dehydrogenase family member 9, mitochondrial OS=Homo sapiens GN=ACAD9 PE=1 SV=1	0	84.251	39.6135	22	67	22	22	1	621	68.717	7.96	28976	ENSG00000177646	ACAD9	3	cell organization and biogenesis;metabolic process	mitochondrion;nucleus	catalytic activity;nucleotide binding;protein binding	Pf00441, Pf02770, Pf02771, Pf08028	[GO:0000062]; GO:0043168; GO:0050662; GO:1901681; GO:0043167; GO:0048037; GO:0005488; GO:0003674;[GO:0003995]; GO:0016627; GO:0016491; GO:0003824; GO:0003674;[GO:0005515]; GO:0005488; GO:0003674;[GO:0005634]; GO:0043231; GO:0043227; GO:0043229; GO:0043226; GO:0044424; GO:0005575; GO:0005622; GO:0044464; GO:0005623;[GO:0005739]; GO:0043231; GO:0044444; GO:0043227; GO:0043229; GO:0005737; GO:004442…
High	IsMasterProtein	O00767	Acyl-CoA desaturase OS=Homo sapiens GN=SCD PE=1 SV=2	0	39.4254	21.1699	10	63	10	10	1	359	41.496	9	6319	ENSG00000099194	SCD	10	metabolic process	endoplasmic reticulum;membrane	catalytic activity;metal ion binding	Pf00487	[GO:0004768]; GO:0016215; GO:0016717; GO:0016705; GO:0016491; GO:0003824; GO:0003674;[GO:0005506]; GO:0046914; GO:0046872; GO:0043169; GO:0043167; GO:0005488; GO:0003674;[GO:0005783]; GO:0012505; GO:0043231; GO:0044444; GO:0044464; GO:0043227; GO:0043229; GO:0005737; GO:0044424; GO:0005575; GO:0005623; GO:0043226; GO:0005622;[GO:0005789]; GO:0042175; GO:0044425; GO:0044432; GO:0098588; GO:0012505…
High	IsMasterProtein	Q96CM8	Acyl-CoA synthetase family member 2, mitochondrial OS=Homo sapiens GN=ACSF2 PE=1 SV=2	0	139.339	52.3577	26	140	26	26	1	615	68.081	7.55	80221	ENSG00000167107	ACSF2	17	metabolic process	mitochondrion;organelle lumen	catalytic activity;nucleotide binding;protein binding	Pf00501, Pf13193	[GO:0000166]; GO:0036094; GO:1901265; GO:0005488; GO:0097159; GO:1901363; GO:0003674;[GO:0003824]; GO:0003674;[GO:0003996]; GO:0016405; GO:0016878; GO:0016877; GO:0016874; GO:0003824; GO:0003674;[GO:0004774]; GO:0016405; GO:0016878; GO:0016877; GO:0016874; GO:0003824; GO:0003674;[GO:0005515]; GO:0005488; GO:0003674;[GO:0005524]; GO:0032550; GO:0032559; GO:0035639; GO:0001883; GO:0032549; GO:00305…
High	IsMasterProtein	Q4G176	Acyl-CoA synthetase family member 3, mitochondrial OS=Homo sapiens GN=ACSF3 PE=1 SV=3	0.00206734	6.36899	7.8125	3	3	3	3	1	576	64.089	8.37	197322	ENSG00000176715	ACSF3	16	metabolic process	mitochondrion;organelle lumen	catalytic activity;nucleotide binding	Pf00501, Pf13193	[GO:0000166]; GO:0036094; GO:1901265; GO:0005488; GO:0097159; GO:1901363; GO:0003674;[GO:0003824]; GO:0003674;[GO:0003996]; GO:0016405; GO:0016878; GO:0016877; GO:0016874; GO:0003824; GO:0003674;[GO:0004774]; GO:0016405; GO:0016878; GO:0016877; GO:0016874; GO:0003824; GO:0003674;[GO:0005524]; GO:0032550; GO:0032559; GO:0035639; GO:0001883; GO:0032549; GO:0030554; GO:0032555; GO:0043168; GO:190126…
High	IsMasterProtein	Q9H6R3	Acyl-CoA synthetase short-chain family member 3, mitochondrial OS=Homo sapiens GN=ACSS3 PE=1 SV=1	0	53.0133	24.9271	15	38	15	15	1	686	74.73	8.63	79611	ENSG00000111058	ACSS3	12	metabolic process	mitochondrion	catalytic activity;nucleotide binding	Pf00501, Pf13193	[GO:0000166]; GO:0036094; GO:1901265; GO:0005488; GO:0097159; GO:1901363; GO:0003674;[GO:0003824]; GO:0003674;[GO:0003987]; GO:0016405; GO:0016878; GO:0016877; GO:0016874; GO:0003824; GO:0003674;[GO:0005524]; GO:0032550; GO:0032559; GO:0035639; GO:0001883; GO:0032549; GO:0030554; GO:0032555; GO:0043168; GO:1901265; GO:0001882; GO:0017076; GO:0032553; GO:0043167; GO:0097159; GO:1901363; GO:0036094…
High	IsMasterProtein	P07108	Acyl-CoA-binding protein OS=Homo sapiens GN=DBI PE=1 SV=2	0	33.3557	74.7126	6	26	6	6	1	87	10.038	6.57	1622	ENSG00000155368	DBI	2	defense response;metabolic process;regulation of biological process;response to stimulus;transport	endoplasmic reticulum;Golgi;mitochondrion	protein binding	Pf00887	[GO:0000062]; GO:0043168; GO:0050662; GO:1901681; GO:0043167; GO:0048037; GO:0005488; GO:0003674;[GO:0001662]; GO:0002209; GO:0042596; GO:0044708; GO:0006952; GO:0007610; GO:0033555; GO:0044699; GO:0006950; GO:0008150; GO:0044707; GO:0050896; GO:0032501;[GO:0001942]; GO:0022405; GO:0044767; GO:0048856; GO:0098773; GO:0022404; GO:0042633; GO:0032502; GO:0044699; GO:0008544; GO:0043588; GO:0042303;…
High	IsMasterProtein	Q86TX2	Acyl-coenzyme A thioesterase 1 OS=Homo sapiens GN=ACOT1 PE=1 SV=1	0	153.108	75.772	26	192	1	1	1	421	46.248	7.34	641371	ENSG00000184227	ACOT1	14	metabolic process	cytoplasm;cytosol	catalytic activity	Pf04775, Pf08840	[GO:0000038]; GO:0006631; GO:0032787; GO:0044255; GO:0019752; GO:0006629; GO:0044237; GO:0044763; GO:0043436; GO:0044238; GO:0044710; GO:0071704; GO:0008152; GO:0009987; GO:0044699; GO:0006082; GO:0008150; GO:0044281;[GO:0001676]; GO:0006631; GO:0032787; GO:0044255; GO:0019752; GO:0006629; GO:0044237; GO:0044763; GO:0043436; GO:0044238; GO:0044710; GO:0071704; GO:0008152; GO:0009987; GO:0044699; …
High	IsMasterProtein	Q9NPJ3	Acyl-coenzyme A thioesterase 13 OS=Homo sapiens GN=ACOT13 PE=1 SV=1	0	14.6991	25	3	18	3	3	1	140	14.951	9.14	55856	ENSG00000112304	ACOT13	6	cell organization and biogenesis;metabolic process	cytoplasm;cytoskeleton;cytosol;mitochondrion;nucleus	catalytic activity	Pf03061, Pf13622	[GO:0005634]; GO:0043231; GO:0043227; GO:0043229; GO:0043226; GO:0044424; GO:0005575; GO:0005622; GO:0044464; GO:0005623;[GO:0005737]; GO:0044424; GO:0005622; GO:0044464; GO:0005575; GO:0005623;[GO:0005739]; GO:0043231; GO:0044444; GO:0043227; GO:0043229; GO:0005737; GO:0044424; GO:0043226; GO:0005622; GO:0044464; GO:0005575; GO:0005623;[GO:0005819]; GO:0015630; GO:0043232; GO:0044430; GO:0005856…
High	IsMasterProtein	P49753	Acyl-coenzyme A thioesterase 2, mitochondrial OS=Homo sapiens GN=ACOT2 PE=1 SV=6	0	163.624	70.6004	26	189	1	1	1	483	53.185	8.47	10965	ENSG00000119673	ACOT2	14	metabolic process	mitochondrion;organelle lumen	catalytic activity;protein binding	Pf04775, Pf08840	[GO:0000038]; GO:0006631; GO:0032787; GO:0044255; GO:0019752; GO:0006629; GO:0044237; GO:0044763; GO:0043436; GO:0044238; GO:0044710; GO:0071704; GO:0008152; GO:0009987; GO:0044699; GO:0006082; GO:0008150; GO:0044281;[GO:0001676]; GO:0006631; GO:0032787; GO:0044255; GO:0019752; GO:0006629; GO:0044237; GO:0044763; GO:0043436; GO:0044238; GO:0044710; GO:0071704; GO:0008152; GO:0009987; GO:0044699; …
High	IsMasterProtein	Q9Y305	Acyl-coenzyme A thioesterase 9, mitochondrial OS=Homo sapiens GN=ACOT9 PE=1 SV=2	0	36.0088	31.2073	12	24	12	12	1	439	49.87	8.6	23597	ENSG00000123130	ACOT9	X	metabolic process	mitochondrion;organelle lumen	catalytic activity	Pf03061	[GO:0003986]; GO:0016289; GO:0016790; GO:0016788; GO:0016787; GO:0003824; GO:0003674;[GO:0005739]; GO:0043231; GO:0044444; GO:0043227; GO:0043229; GO:0005737; GO:0044424; GO:0043226; GO:0005622; GO:0044464; GO:0005575; GO:0005623;[GO:0005759]; GO:0044429; GO:0070013; GO:0005739; GO:0044444; GO:0044446; GO:0043233; GO:0043231; GO:0005737; GO:0044424; GO:0043229; GO:0044422; GO:0031974; GO:0043227;…
High	IsMasterProtein	Q53H12	Acylglycerol kinase, mitochondrial OS=Homo sapiens GN=AGK PE=1 SV=2	0	26.8603	24.6445	8	20	8	8	1	422	47.107	8.09	55750	ENSG00000262327; ENSG00000006530	AGK	7; CHR_HSCHR7_1_CTG6	metabolic process;regulation of biological process;response to stimulus	membrane;mitochondrion	catalytic activity;nucleotide binding	Pf00781	[GO:0000166]; GO:0036094; GO:1901265; GO:0005488; GO:0097159; GO:1901363; GO:0003674;[GO:0001727]; GO:0016301; GO:0016772; GO:0016740; GO:0003824; GO:0003674;[GO:0001729]; GO:0001727; GO:0016301; GO:0016772; GO:0016740; GO:0003824; GO:0003674;[GO:0003951]; GO:0016301; GO:0016773; GO:0016772; GO:0016740; GO:0003824; GO:0003674;[GO:0004143]; GO:0016301; GO:0016773; GO:0016772; GO:0016740; GO:000382…
High	IsMasterProtein	P07311	Acylphosphatase-1 OS=Homo sapiens GN=ACYP1 PE=1 SV=2	0.00332502	4.95755	13.1313	1	2	1	1	1	99	11.254	9.31	97	ENSG00000119640	ACYP1	14	metabolic process		catalytic activity	Pf00708	[GO:0003998]; GO:0016818; GO:0016817; GO:0016787; GO:0003824; GO:0003674;[GO:0006796]; GO:0006793; GO:0044237; GO:0008152; GO:0009987; GO:0008150;[GO:0016787]; GO:0003824; GO:0003674;[GO:0070062]; GO:0031988; GO:0065010; GO:1903561; GO:0031982; GO:0043227; GO:0043230; GO:0005576; GO:0043226; GO:0044421; GO:0005575
High	IsMasterProtein	P14621	Acylphosphatase-2 OS=Homo sapiens GN=ACYP2 PE=1 SV=2	0.00436562	4.46733	18.1818	2	3	2	2	1	99	11.133	9.5	98	ENSG00000170634	ACYP2	2	metabolic process	mitochondrion	catalytic activity;protein binding	Pf00708	[GO:0003998]; GO:0016818; GO:0016817; GO:0016787; GO:0003824; GO:0003674;[GO:0005515]; GO:0005488; GO:0003674;[GO:0005739]; GO:0043231; GO:0044444; GO:0043227; GO:0043229; GO:0005737; GO:0044424; GO:0043226; GO:0005622; GO:0044464; GO:0005575; GO:0005623;[GO:0006796]; GO:0006793; GO:0044237; GO:0008152; GO:0009987; GO:0008150;[GO:0016787]; GO:0003824; GO:0003674
High	IsMasterProtein	O75608	Acyl-protein thioesterase 1 OS=Homo sapiens GN=LYPLA1 PE=1 SV=1	0	26.4715	30.8696	6	26	6	6	1	230	24.653	6.77	10434	ENSG00000120992	LYPLA1	8	metabolic process;regulation of biological process	cytoplasm;cytosol;mitochondrion	catalytic activity	Pf00561, Pf02230, Pf03959, Pf07859, Pf12695, Pf12697	[GO:0002084]; GO:0035601; GO:0042159; GO:0098734; GO:0006464; GO:0098732; GO:0030163; GO:0042157; GO:0036211; GO:0044267; GO:0043412; GO:0009057; GO:0019538; GO:0044260; GO:0043170; GO:1901575; GO:0044238; GO:0044237; GO:0071704; GO:0009056; GO:0008152; GO:0009987; GO:0008150;[GO:0004622]; GO:0004620; GO:0052689; GO:0016298; GO:0016788; GO:0016787; GO:0003824; GO:0003674;[GO:0005737]; GO:0044424;…
High	IsMasterProtein	O95372	Acyl-protein thioesterase 2 OS=Homo sapiens GN=LYPLA2 PE=1 SV=1	0	11.4411	22.5108	4	6	4	4	1	231	24.721	7.23	11313	ENSG00000011009	LYPLA2	1	metabolic process	cytoplasm	catalytic activity	Pf00561, Pf02230, Pf03959, Pf07859, Pf12695, Pf12697	[GO:0002084]; GO:0035601; GO:0042159; GO:0098734; GO:0006464; GO:0098732; GO:0030163; GO:0042157; GO:0036211; GO:0044267; GO:0043412; GO:0009057; GO:0019538; GO:0044260; GO:0043170; GO:1901575; GO:0044238; GO:0044237; GO:0071704; GO:0009056; GO:0008152; GO:0009987; GO:0008150;[GO:0005737]; GO:0044424; GO:0005622; GO:0044464; GO:0005575; GO:0005623;[GO:0006629]; GO:0044238; GO:0044710; GO:0071704;…
High	IsMasterProtein	Q6P587	Acylpyruvase FAHD1, mitochondrial OS=Homo sapiens GN=FAHD1 PE=1 SV=2	0	17.7088	33.4821	5	20	5	5	1	224	24.827	7.39	81889	ENSG00000180185	FAHD1	16	metabolic process	cytoplasm;cytosol;membrane;mitochondrion;nucleus	catalytic activity;metal ion binding	Pf01557	[GO:0003824]; GO:0003674;[GO:0005634]; GO:0043231; GO:0043227; GO:0043229; GO:0043226; GO:0044424; GO:0005575; GO:0005622; GO:0044464; GO:0005623;[GO:0005654]; GO:0031981; GO:0044428; GO:0070013; GO:0005634; GO:0044446; GO:0043233; GO:0043231; GO:0043229; GO:0044422; GO:0044424; GO:0031974; GO:0043227; GO:0043226; GO:0005575; GO:0005622; GO:0044464; GO:0005623;[GO:0005730]; GO:0031981; GO:0043232…
High	IsMasterProtein	P46108	Adapter molecule crk OS=Homo sapiens GN=CRK PE=1 SV=2	0	32.517	39.1447	11	26	11	11	1	304	33.81	5.55	1398	ENSG00000167193	CRK	17	coagulation;defense response;regulation of biological process;response to stimulus	cytoplasm;cytoskeleton;cytosol;membrane;nucleus	protein binding	Pf00017, Pf00018, Pf07653, Pf14604	[GO:0000186]; GO:0032147; GO:0043410; GO:0045860; GO:0000165; GO:0001934; GO:0043408; GO:1902533; GO:0033674; GO:0045859; GO:0023014; GO:0035556; GO:0001932; GO:0006468; GO:0031401; GO:0042327; GO:1902531; GO:0009967; GO:0043549; GO:0051347; GO:0007165; GO:0044710; GO:0044763; GO:0031399; GO:0042325; GO:0006464; GO:0016310; GO:0032270; GO:0045937; GO:0009966; GO:0010647; GO:0023056; GO:0048584; G…
High	IsMasterProtein	Q9NVZ3	Adaptin ear-binding coat-associated protein 2 OS=Homo sapiens GN=NECAP2 PE=1 SV=1	0	16.9024	28.8973	5	7	5	5	1	263	28.321	8.38	55707	ENSG00000157191	NECAP2	1	transport	membrane		Pf07933	[GO:0005622]; GO:0044464; GO:0005575; GO:0005623;[GO:0005886]; GO:0016020; GO:0044464; GO:0071944; GO:0005575; GO:0005623;[GO:0005905]; GO:0012505; GO:0044464; GO:0098589; GO:0005575; GO:0005623; GO:0016020; GO:0044425; GO:0098805;[GO:0006810]; GO:0051234; GO:0051179; GO:0008150;[GO:0006897]; GO:0016192; GO:0006810; GO:0051234; GO:0051179; GO:0008150;[GO:0015031]; GO:0008104; GO:0045184; GO:00717…
High	IsMasterProtein	P07741	Adenine phosphoribosyltransferase OS=Homo sapiens GN=APRT PE=1 SV=2	0	31.2098	60.5556	7	27	7	7	1	180	19.595	6.02	353	ENSG00000198931	APRT	16	metabolic process;response to stimulus;transport	cytoplasm;cytosol;nucleus	catalytic activity;nucleotide binding	Pf00156	[GO:0002055]; GO:0002060; GO:0002054; GO:0036094; GO:0097159; GO:1901363; GO:0005488; GO:0003674;[GO:0003999]; GO:0016763; GO:0016757; GO:0016740; GO:0003824; GO:0003674;[GO:0005634]; GO:0043231; GO:0043227; GO:0043229; GO:0043226; GO:0044424; GO:0005575; GO:0005622; GO:0044464; GO:0005623;[GO:0005654]; GO:0031981; GO:0044428; GO:0070013; GO:0005634; GO:0044446; GO:0043233; GO:0043231; GO:0043229…
High	IsMasterProtein	P00813	Adenosine deaminase OS=Homo sapiens GN=ADA PE=1 SV=3	0	19.5789	18.7328	6	17	6	6	1	363	40.739	5.95	100	ENSG00000196839	ADA	20	cell differentiation;metabolic process;regulation of biological process;response to stimulus;transport	cell surface;cytoplasm;cytosol;membrane;organelle lumen;vacuole	catalytic activity;metal ion binding;protein binding	Pf00962	[GO:0001666]; GO:0006950; GO:0036293; GO:0050896; GO:0070482; GO:0008150; GO:0009628;[GO:0001701]; GO:0043009; GO:0009792; GO:0009790; GO:0007275; GO:0044767; GO:0048856; GO:0044707; GO:0032502; GO:0044699; GO:0032501; GO:0008150;[GO:0001821]; GO:0046903; GO:0051608; GO:0044765; GO:0015696; GO:0045117; GO:0006810; GO:1902578; GO:0015672; GO:0071705; GO:0071702; GO:0051234; GO:0044699; GO:0051179;…
High	IsMasterProtein	P55263	Adenosine kinase OS=Homo sapiens GN=ADK PE=1 SV=2	0	43.2876	41.4365	12	40	12	12	1	362	40.52	6.7	132	ENSG00000156110	ADK	10	cell proliferation;metabolic process;regulation of biological process	cytoplasm;cytosol;nucleus	catalytic activity;metal ion binding;nucleotide binding;RNA binding	Pf00294	[GO:0000166]; GO:0036094; GO:1901265; GO:0005488; GO:0097159; GO:1901363; GO:0003674;[GO:0004001]; GO:0016773; GO:0019206; GO:0016772; GO:0019205; GO:0016740; GO:0016301; GO:0003824; GO:0003674;[GO:0005524]; GO:0032550; GO:0032559; GO:0035639; GO:0001883; GO:0032549; GO:0030554; GO:0032555; GO:0043168; GO:1901265; GO:0001882; GO:0017076; GO:0032553; GO:0043167; GO:0097159; GO:1901363; GO:0036094;…
High	IsMasterProtein	O43865	Adenosylhomocysteinase 2 OS=Homo sapiens GN=AHCYL1 PE=1 SV=2	0	32.3706	23.3962	10	28	5	9	1	530	58.913	6.89	10768	ENSG00000168710	AHCYL1	1	metabolic process;regulation of biological process;response to stimulus;transport	cytoplasm;cytosol;endoplasmic reticulum;membrane	catalytic activity;protein binding;RNA binding	Pf00670, Pf01262, Pf01488, Pf02254, Pf02826, Pf05221	[GO:0003723]; GO:0003676; GO:0097159; GO:1901363; GO:0005488; GO:0003674;[GO:0004013]; GO:0016802; GO:0016801; GO:0016787; GO:0003824; GO:0003674;[GO:0005515]; GO:0005488; GO:0003674;[GO:0005622]; GO:0044464; GO:0005575; GO:0005623;[GO:0005737]; GO:0044424; GO:0005622; GO:0044464; GO:0005575; GO:0005623;[GO:0005783]; GO:0012505; GO:0043231; GO:0044444; GO:0044464; GO:0043227; GO:0043229; GO:00057…
High	IsMasterProtein	P23526	Adenosylhomocysteinase OS=Homo sapiens GN=AHCY PE=1 SV=4	0	79.3293	38.6574	19	77	18	18	1	432	47.685	6.34	191	ENSG00000101444	AHCY	20	defense response;metabolic process;response to stimulus	cytoplasm;cytosol;nucleus	catalytic activity;nucleotide binding;protein binding	Pf00670, Pf02254, Pf02826, Pf05221	[GO:0000096]; GO:0006520; GO:0006790; GO:0019752; GO:0044238; GO:1901564; GO:0044237; GO:0043436; GO:0008152; GO:0006807; GO:0071704; GO:0009987; GO:0006082; GO:0008150; GO:0044281; GO:0044763; GO:0044710; GO:0044699;[GO:0001666]; GO:0006950; GO:0036293; GO:0050896; GO:0070482; GO:0008150; GO:0009628;[GO:0002439]; GO:0002437; GO:0002544; GO:0006954; GO:0006955; GO:0006952; GO:0002376; GO:0050896;…
High	IsMasterProtein	O95622	Adenylate cyclase type 5 OS=Homo sapiens GN=ADCY5 PE=1 SV=3	0.0026262	5.75663	1.74465	2	4	1	1	1	1261	138.818	7.24	111	ENSG00000173175	ADCY5	3	cell communication;cellular homeostasis;defense response;metabolic process;regulation of biological process;response to stimulus;transport	cytosol;membrane	catalytic activity;metal ion binding;nucleotide binding;protein binding	Pf00211, Pf06327	[GO:0000166]; GO:0036094; GO:1901265; GO:0005488; GO:0097159; GO:1901363; GO:0003674;[GO:0001973]; GO:0035588; GO:0007186; GO:0035587; GO:0007165; GO:0007166; GO:0007154; GO:0044700; GO:0050794; GO:0051716; GO:0044763; GO:0023052; GO:0044699; GO:0009987; GO:0050789; GO:0050896; GO:0008150; GO:0065007;[GO:0003091]; GO:0003014; GO:0050891; GO:0003008; GO:0030104; GO:0048871; GO:0050878; GO:0044707;…
High	IsMasterProtein	O43306	Adenylate cyclase type 6 OS=Homo sapiens GN=ADCY6 PE=1 SV=2	0	13.8009	3.68151	3	6	2	2	1	1168	130.531	8.22	112	ENSG00000174233	ADCY6	12	cell communication;defense response;metabolic process;regulation of biological process;response to stimulus;transport	membrane	catalytic activity;metal ion binding;nucleotide binding;protein binding	Pf00211, Pf06327	[GO:0000166]; GO:0036094; GO:1901265; GO:0005488; GO:0097159; GO:1901363; GO:0003674;[GO:0003091]; GO:0003014; GO:0050891; GO:0003008; GO:0030104; GO:0048871; GO:0050878; GO:0044707; GO:0048878; GO:0042592; GO:0065008; GO:0032501; GO:0044699; GO:0065007; GO:0008150;[GO:0004016]; GO:0009975; GO:0016849; GO:0003824; GO:0016829; GO:0003674;[GO:0005515]; GO:0005488; GO:0003674;[GO:0005524]; GO:003255…
High	IsMasterProtein	P54819	Adenylate kinase 2, mitochondrial OS=Homo sapiens GN=AK2 PE=1 SV=2	0	87.2297	73.2218	17	87	17	17	1	239	26.461	7.81	204	ENSG00000004455	AK2	1	metabolic process;response to stimulus	cytosol;membrane;mitochondrion	catalytic activity;nucleotide binding	Pf00406, Pf05191, Pf13207, Pf13671	[GO:0000166]; GO:0036094; GO:1901265; GO:0005488; GO:0097159; GO:1901363; GO:0003674;[GO:0001889]; GO:0048732; GO:0061008; GO:0044767; GO:0048513; GO:0048731; GO:0032502; GO:0044699; GO:0048856; GO:0007275; GO:0008150; GO:0044707; GO:0032501;[GO:0004017]; GO:0016776; GO:0019201; GO:0016772; GO:0019205; GO:0016740; GO:0016301; GO:0003824; GO:0003674;[GO:0005524]; GO:0032550; GO:0032559; GO:0035639…
High	IsMasterProtein	P27144	Adenylate kinase 4, mitochondrial OS=Homo sapiens GN=AK4 PE=1 SV=1	0	46.4396	68.1614	12	61	12	12	1	223	25.252	8.4		ENSG00000162433	AK4; LOC100507855	1; 12	metabolic process;response to stimulus	mitochondrion;organelle lumen	catalytic activity;nucleotide binding	Pf00406, Pf05191, Pf13207, Pf13238, Pf13671	[GO:0000166]; GO:0036094; GO:1901265; GO:0005488; GO:0097159; GO:1901363; GO:0003674;[GO:0001889]; GO:0048732; GO:0061008; GO:0044767; GO:0048513; GO:0048731; GO:0032502; GO:0044699; GO:0048856; GO:0007275; GO:0008150; GO:0044707; GO:0032501;[GO:0004017]; GO:0016776; GO:0019201; GO:0016772; GO:0019205; GO:0016740; GO:0016301; GO:0003824; GO:0003674;[GO:0004550]; GO:0016776; GO:0019205; GO:0016772…
High	IsMasterProtein	P00568	Adenylate kinase isoenzyme 1 OS=Homo sapiens GN=AK1 PE=1 SV=3	0	69.5973	75.7732	17	65	16	17	1	194	21.621	8.63	203	ENSG00000106992	AK1	9	metabolic process;regulation of biological process	cytoplasm;cytosol;membrane	catalytic activity;nucleotide binding	Pf00406, Pf06414, Pf13207, Pf13238, Pf13671	[GO:0000166]; GO:0036094; GO:1901265; GO:0005488; GO:0097159; GO:1901363; GO:0003674;[GO:0001520]; GO:0044447; GO:0005930; GO:0044441; GO:0044444; GO:0097014; GO:0005929; GO:0044422; GO:0044463; GO:0005737; GO:0044424; GO:0032838; GO:0042995; GO:0043226; GO:0005575; GO:0044464; GO:0005622; GO:0005623;[GO:0004017]; GO:0016776; GO:0019201; GO:0016772; GO:0019205; GO:0016740; GO:0016301; GO:0003824;…
High	IsMasterProtein	P30566	Adenylosuccinate lyase OS=Homo sapiens GN=ADSL PE=1 SV=2	0	18.1276	15.4959	5	17	5	5	1	484	54.854	7.11	158	ENSG00000239900	ADSL	22	cell organization and biogenesis;metabolic process;response to stimulus	cytosol;mitochondrion	catalytic activity	Pf00206, Pf10397	[GO:0001666]; GO:0006950; GO:0036293; GO:0050896; GO:0070482; GO:0008150; GO:0009628;[GO:0003824]; GO:0003674;[GO:0004018]; GO:0016842; GO:0016840; GO:0016829; GO:0003824; GO:0003674;[GO:0005739]; GO:0043231; GO:0044444; GO:0043227; GO:0043229; GO:0005737; GO:0044424; GO:0043226; GO:0005622; GO:0044464; GO:0005575; GO:0005623;[GO:0005829]; GO:0044444; GO:0005737; GO:0044424; GO:0005622; GO:004446…
High	IsMasterProtein	Q8N142	Adenylosuccinate synthetase isozyme 1 OS=Homo sapiens GN=ADSSL1 PE=1 SV=1	0	19.604	17.0678	6	17	6	6	1	457	50.177	8.59	122622	ENSG00000185100	ADSSL1	14	metabolic process;response to stimulus	cytoplasm;cytosol	catalytic activity;metal ion binding;nucleotide binding;protein binding	Pf00709	[GO:0000166]; GO:0036094; GO:1901265; GO:0005488; GO:0097159; GO:1901363; GO:0003674;[GO:0000287]; GO:0046872; GO:0043169; GO:0043167; GO:0005488; GO:0003674;[GO:0002376]; GO:0008150;[GO:0003924]; GO:0017111; GO:0016462; GO:0016818; GO:0016817; GO:0016787; GO:0003824; GO:0003674;[GO:0004019]; GO:0016879; GO:0016874; GO:0003824; GO:0003674;[GO:0005525]; GO:0032550; GO:0032561; GO:0035639; GO:00018…
High	IsMasterProtein	P30520	Adenylosuccinate synthetase isozyme 2 OS=Homo sapiens GN=ADSS PE=1 SV=3	0	26.7026	20.8333	7	21	7	7	1	456	50.066	6.55	159	ENSG00000035687	ADSS	1	metabolic process;response to stimulus	cytoplasm;cytosol;membrane	catalytic activity;metal ion binding;nucleotide binding;protein binding	Pf00709	[GO:0000166]; GO:0036094; GO:1901265; GO:0005488; GO:0097159; GO:1901363; GO:0003674;[GO:0000287]; GO:0046872; GO:0043169; GO:0043167; GO:0005488; GO:0003674;[GO:0002376]; GO:0008150;[GO:0004019]; GO:0016879; GO:0016874; GO:0003824; GO:0003674;[GO:0005515]; GO:0005488; GO:0003674;[GO:0005525]; GO:0032550; GO:0032561; GO:0035639; GO:0001883; GO:0032549; GO:0019001; GO:0032555; GO:0043168; GO:19012…
High	IsMasterProtein	Q01518	Adenylyl cyclase-associated protein 1 OS=Homo sapiens GN=CAP1 PE=1 SV=5	0	157.946	60.8421	28	177	26	26	1	475	51.869	8.06	10487	ENSG00000131236	CAP1	1	cell organization and biogenesis;cellular component movement;coagulation;regulation of biological process;response to stimulus;transport	cytoplasm;cytoskeleton;membrane	protein binding	Pf01213, Pf07986, Pf08603	[GO:0000902]; GO:0032989; GO:0009653; GO:0016043; GO:0048869; GO:0032502; GO:0048856; GO:0009987; GO:0071840; GO:0044763; GO:0044767; GO:0008150; GO:0044699;[GO:0001667]; GO:0016477; GO:0048870; GO:0006928; GO:0040011; GO:0051674; GO:0044763; GO:0008150; GO:0051179; GO:0009987; GO:0044699;[GO:0002576]; GO:0006887; GO:0016192; GO:0032940; GO:0006810; GO:0044763; GO:0046903; GO:0051649; GO:0051234;…
High	IsMasterProtein	P40123	Adenylyl cyclase-associated protein 2 OS=Homo sapiens GN=CAP2 PE=1 SV=1	0	46.5385	33.543	14	55	12	12	1	477	52.791	6.37	10486	ENSG00000112186	CAP2	6	cell organization and biogenesis;cellular component movement;regulation of biological process;response to stimulus	membrane	protein binding	Pf01213, Pf07986, Pf08603	[GO:0000902]; GO:0032989; GO:0009653; GO:0016043; GO:0048869; GO:0032502; GO:0048856; GO:0009987; GO:0071840; GO:0044763; GO:0044767; GO:0008150; GO:0044699;[GO:0003779]; GO:0008092; GO:0005515; GO:0005488; GO:0003674;[GO:0005515]; GO:0005488; GO:0003674;[GO:0005886]; GO:0016020; GO:0044464; GO:0071944; GO:0005575; GO:0005623;[GO:0007010]; GO:0006996; GO:0016043; GO:0009987; GO:0071840; GO:000815…
High	IsMasterProtein	Q9HDC9	Adipocyte plasma membrane-associated protein OS=Homo sapiens GN=APMAP PE=1 SV=2	0	86.8517	52.1635	21	114	21	21	1	416	46.451	6.16	57136	ENSG00000101474	APMAP	20	metabolic process	cell surface;endoplasmic reticulum;membrane	catalytic activity	Pf03088, Pf08450	[GO:0004064]; GO:0052689; GO:0016788; GO:0016787; GO:0003824; GO:0003674;[GO:0005783]; GO:0012505; GO:0043231; GO:0044444; GO:0044464; GO:0043227; GO:0043229; GO:0005737; GO:0044424; GO:0005575; GO:0005623; GO:0043226; GO:0005622;[GO:0008150];[GO:0009058]; GO:0008152; GO:0008150;[GO:0009986]; GO:0044464; GO:0005575; GO:0005623;[GO:0016020]; GO:0005575;[GO:0016021]; GO:0031224; GO:0044425; GO:0005…
High	IsMasterProtein	Q15847	Adipogenesis regulatory factor OS=Homo sapiens GN=ADIRF PE=1 SV=1	0	25.5723	80.2632	5	24	5	5	1	76	7.85	5.31	10974	ENSG00000148671	ADIRF; C10orf116	10	cell differentiation;metabolic process;regulation of biological process;response to stimulus	cytoplasm;nucleus			[GO:0003674];[GO:0005634]; GO:0043231; GO:0043227; GO:0043229; GO:0043226; GO:0044424; GO:0005575; GO:0005622; GO:0044464; GO:0005623;[GO:0005654]; GO:0031981; GO:0044428; GO:0070013; GO:0005634; GO:0044446; GO:0043233; GO:0043231; GO:0043229; GO:0044422; GO:0044424; GO:0031974; GO:0043227; GO:0043226; GO:0005575; GO:0005622; GO:0044464; GO:0005623;[GO:0005730]; GO:0031981; GO:0043232; GO:0044428…
High	IsMasterProtein	Q15848	Adiponectin OS=Homo sapiens GN=ADIPOQ PE=1 SV=1	0	12.4915	15.1639	3	14	3	3	1	244	26.397	5.74	9370	ENSG00000181092	ADIPOQ	3	cell differentiation;cell organization and biogenesis;metabolic process;regulation of biological process;response to stimulus	cell surface;endoplasmic reticulum;extracellular	protein binding	Pf00386, Pf01391	[GO:0001666]; GO:0006950; GO:0036293; GO:0050896; GO:0070482; GO:0008150; GO:0009628;[GO:0001934]; GO:0001932; GO:0006468; GO:0031401; GO:0042327; GO:0031399; GO:0042325; GO:0006464; GO:0016310; GO:0032270; GO:0045937; GO:0032268; GO:0019220; GO:0036211; GO:0044267; GO:0006796; GO:0031325; GO:0051247; GO:0010562; GO:0031323; GO:0051246; GO:0051174; GO:0019538; GO:0043412; GO:0044260; GO:0006793; …
High	IsMasterProtein	P12235	ADP/ATP translocase 1 OS=Homo sapiens GN=SLC25A4 PE=1 SV=4	0	87.7242	62.4161	18	159	3	3	1	298	33.043	9.76	291	ENSG00000151729	SLC25A4	4	cell organization and biogenesis;metabolic process;regulation of biological process;transport	membrane;mitochondrion;nucleus	protein binding;transporter activity	Pf00153	[GO:0000002]; GO:0007005; GO:0006996; GO:0016043; GO:0009987; GO:0071840; GO:0008150;[GO:0005215]; GO:0003674;[GO:0005515]; GO:0005488; GO:0003674;[GO:0005634]; GO:0043231; GO:0043227; GO:0043229; GO:0043226; GO:0044424; GO:0005575; GO:0005622; GO:0044464; GO:0005623;[GO:0005739]; GO:0043231; GO:0044444; GO:0043227; GO:0043229; GO:0005737; GO:0044424; GO:0043226; GO:0005622; GO:0044464; GO:000557…
High	IsMasterProtein	P05141	ADP/ATP translocase 2 OS=Homo sapiens GN=SLC25A5 PE=1 SV=7	0	96.2376	55.7047	19	175	5	5	1	298	32.831	9.69	292	ENSG00000005022	SLC25A5	X	metabolic process;regulation of biological process;transport	membrane;mitochondrion;nucleus	protein binding;RNA binding;transporter activity	Pf00153	[GO:0005215]; GO:0003674;[GO:0005515]; GO:0005488; GO:0003674;[GO:0005634]; GO:0043231; GO:0043227; GO:0043229; GO:0043226; GO:0044424; GO:0005575; GO:0005622; GO:0044464; GO:0005623;[GO:0005739]; GO:0043231; GO:0044444; GO:0043227; GO:0043229; GO:0005737; GO:0044424; GO:0043226; GO:0005622; GO:0044464; GO:0005575; GO:0005623;[GO:0005743]; GO:0019866; GO:0031966; GO:0031090; GO:0031967; GO:004442…
High	IsMasterProtein	P12236	ADP/ATP translocase 3 OS=Homo sapiens GN=SLC25A6 PE=1 SV=4	0	93.1107	61.4094	19	170	2	2	1	298	32.845	9.74	293	ENSG00000169100	SLC25A6	X|Y; X	cell death;metabolic process;regulation of biological process;response to stimulus;transport	membrane;mitochondrion;nucleus	protein binding;transporter activity	Pf00153	[GO:0005215]; GO:0003674;[GO:0005471]; GO:0005347; GO:0015217; GO:0015301; GO:0000295; GO:0005346; GO:0008514; GO:0015211; GO:0008509; GO:0015297; GO:0015216; GO:1901505; GO:0005337; GO:0015075; GO:0015291; GO:0015215; GO:0005215; GO:0015932; GO:0022891; GO:0022804; GO:0015605; GO:0003674; GO:0022857; GO:0022892; GO:1901677;[GO:0005515]; GO:0005488; GO:0003674;[GO:0005634]; GO:0043231; GO:0043227…
High	IsMasterProtein	Q9BRR6	ADP-dependent glucokinase OS=Homo sapiens GN=ADPGK PE=1 SV=1	0.000676819	9.1529	7.24346	3	6	3	3	1	497	54.055	6.2	83440		ADPGK	15	metabolic process	endoplasmic reticulum;extracellular;membrane	catalytic activity;metal ion binding	Pf04587	[GO:0005576]; GO:0005575;[GO:0005783]; GO:0012505; GO:0043231; GO:0044444; GO:0044464; GO:0043227; GO:0043229; GO:0005737; GO:0044424; GO:0005575; GO:0005623; GO:0043226; GO:0005622;[GO:0005975]; GO:0044238; GO:0071704; GO:0008152; GO:0008150;[GO:0006006]; GO:0019318; GO:0005996; GO:0044281; GO:0044723; GO:0044710; GO:0005975; GO:0008152; GO:0044699; GO:0044238; GO:0071704; GO:0008150;[GO:0006096…
High	IsMasterProtein	P28907	ADP-ribosyl cyclase/cyclic ADP-ribose hydrolase 1 OS=Homo sapiens GN=CD38 PE=1 SV=2	0.00282167	5.5498	7.66667	2	2	2	2	1	300	34.306	7.66	952	ENSG00000004468	CD38	4	cellular homeostasis;metabolic process;regulation of biological process;response to stimulus	cell surface;cytosol;membrane;nucleus	catalytic activity	Pf02267	[GO:0001666]; GO:0006950; GO:0036293; GO:0050896; GO:0070482; GO:0008150; GO:0009628;[GO:0003953]; GO:0016799; GO:0016798; GO:0016787; GO:0003824; GO:0003674;[GO:0005634]; GO:0043231; GO:0043227; GO:0043229; GO:0043226; GO:0044424; GO:0005575; GO:0005622; GO:0044464; GO:0005623;[GO:0005829]; GO:0044444; GO:0005737; GO:0044424; GO:0005622; GO:0044464; GO:0005575; GO:0005623;[GO:0005886]; GO:001602…
High	IsMasterProtein	Q10588	ADP-ribosyl cyclase/cyclic ADP-ribose hydrolase 2 OS=Homo sapiens GN=BST1 PE=1 SV=2	0	12.0052	18.5535	5	9	5	5	1	318	35.701	7.8	683	ENSG00000109743	BST1	4	development;metabolic process;regulation of biological process;response to stimulus	membrane	catalytic activity	Pf02267	[GO:0003953]; GO:0016799; GO:0016798; GO:0016787; GO:0003824; GO:0003674;[GO:0005886]; GO:0016020; GO:0044464; GO:0071944; GO:0005575; GO:0005623;[GO:0006959]; GO:0006955; GO:0002376; GO:0050896; GO:0008150;[GO:0007275]; GO:0044707; GO:0044767; GO:0032501; GO:0044699; GO:0032502; GO:0008150;[GO:0008152]; GO:0008150;[GO:0016020]; GO:0005575;[GO:0016740]; GO:0003824; GO:0003674;[GO:0016787]; GO:000…
High	IsMasterProteinCandidate	P84077	ADP-ribosylation factor 1 OS=Homo sapiens GN=ARF1 PE=1 SV=2	0	70.1024	54.6961	8	80	0	4	1	181	20.684	6.8	375	ENSG00000143761	ARF1	1	cell organization and biogenesis;cellular homeostasis;metabolic process;regulation of biological process;response to stimulus;transport	cytoplasm;cytosol;endosome;Golgi;membrane;nucleus	catalytic activity;metal ion binding;nucleotide binding;protein binding;RNA binding;signal transducer activity	Pf00025, Pf00071, Pf00503, Pf01926, Pf04670, Pf08477, Pf09439	[GO:0000139]; GO:0044431; GO:0098588; GO:0005794; GO:0044444; GO:0044446; GO:0031090; GO:0012505; GO:0043231; GO:0005737; GO:0044424; GO:0043229; GO:0044422; GO:0016020; GO:0043227; GO:0044464; GO:0005622; GO:0043226; GO:0005575; GO:0005623;[GO:0000166]; GO:0036094; GO:1901265; GO:0005488; GO:0097159; GO:1901363; GO:0003674;[GO:0000287]; GO:0046872; GO:0043169; GO:0043167; GO:0005488; GO:0003674;…
High	IsMasterProtein	P61204	ADP-ribosylation factor 3 OS=Homo sapiens GN=ARF3 PE=1 SV=2	0	70.1024	54.6961	8	80	0	4	1	181	20.588	7.43	377	ENSG00000134287	ARF3	12	metabolic process;regulation of biological process;response to stimulus;transport	cytoplasm;Golgi;membrane;nucleus	catalytic activity;nucleotide binding;signal transducer activity	Pf00025, Pf00071, Pf00503, Pf01926, Pf04670, Pf08477, Pf09439	[GO:0000139]; GO:0044431; GO:0098588; GO:0005794; GO:0044444; GO:0044446; GO:0031090; GO:0012505; GO:0043231; GO:0005737; GO:0044424; GO:0043229; GO:0044422; GO:0016020; GO:0043227; GO:0044464; GO:0005622; GO:0043226; GO:0005575; GO:0005623;[GO:0000166]; GO:0036094; GO:1901265; GO:0005488; GO:0097159; GO:1901363; GO:0003674;[GO:0003924]; GO:0017111; GO:0016462; GO:0016818; GO:0016817; GO:0016787;…
High	IsMasterProtein	P18085	ADP-ribosylation factor 4 OS=Homo sapiens GN=ARF4 PE=1 SV=3	0	51.0416	60.5556	8	63	5	5	1	180	20.498	7.14	378	ENSG00000168374	ARF4	3	cell organization and biogenesis;cellular component movement;metabolic process;regulation of biological process;response to stimulus;transport	cytoplasm;cytosol;Golgi;membrane;nucleus	catalytic activity;nucleotide binding;protein binding;signal transducer activity	Pf00025, Pf00071, Pf00503, Pf01926, Pf04670, Pf08477, Pf09439	[GO:0000166]; GO:0036094; GO:1901265; GO:0005488; GO:0097159; GO:1901363; GO:0003674;[GO:0003924]; GO:0017111; GO:0016462; GO:0016818; GO:0016817; GO:0016787; GO:0003824; GO:0003674;[GO:0004871]; GO:0060089; GO:0003674;[GO:0005154]; GO:0070851; GO:0005102; GO:0005515; GO:0005488; GO:0003674;[GO:0005515]; GO:0005488; GO:0003674;[GO:0005525]; GO:0032550; GO:0032561; GO:0035639; GO:0001883; GO:00325…
High	IsMasterProtein	P84085	ADP-ribosylation factor 5 OS=Homo sapiens GN=ARF5 PE=1 SV=2	0	48.9455	60.5556	9	55	5	5	1	180	20.517	6.79	381	ENSG00000004059	ARF5	7	metabolic process;regulation of biological process;response to stimulus;transport	cytoplasm;Golgi;membrane;nucleus	catalytic activity;nucleotide binding;protein binding;signal transducer activity	Pf00025, Pf00071, Pf00503, Pf01926, Pf04670, Pf08477, Pf09439	[GO:0000166]; GO:0036094; GO:1901265; GO:0005488; GO:0097159; GO:1901363; GO:0003674;[GO:0003924]; GO:0017111; GO:0016462; GO:0016818; GO:0016817; GO:0016787; GO:0003824; GO:0003674;[GO:0004871]; GO:0060089; GO:0003674;[GO:0005515]; GO:0005488; GO:0003674;[GO:0005525]; GO:0032550; GO:0032561; GO:0035639; GO:0001883; GO:0032549; GO:0019001; GO:0032555; GO:0043168; GO:1901265; GO:0001882; GO:001707…
High	IsMasterProtein	P62330	ADP-ribosylation factor 6 OS=Homo sapiens GN=ARF6 PE=1 SV=2	0	23.8788	38.8571	5	17	4	5	1	175	20.069	8.95	382	ENSG00000165527	ARF6	14	cell death;cell differentiation;cell division;cell organization and biogenesis;cellular component movement;metabolic process;regulation of biological process;response to stimulus;transport	cytoplasm;endosome;Golgi;membrane;nucleus	catalytic activity;metal ion binding;nucleotide binding;protein binding;signal transducer activity	Pf00025, Pf00071, Pf00503, Pf04670, Pf08477, Pf09439	[GO:0000166]; GO:0036094; GO:1901265; GO:0005488; GO:0097159; GO:1901363; GO:0003674;[GO:0001726]; GO:0031252; GO:0042995; GO:0044464; GO:0005575; GO:0005623;[GO:0001889]; GO:0048732; GO:0061008; GO:0044767; GO:0048513; GO:0048731; GO:0032502; GO:0044699; GO:0048856; GO:0007275; GO:0008150; GO:0044707; GO:0032501;[GO:0003924]; GO:0017111; GO:0016462; GO:0016818; GO:0016817; GO:0016787; GO:0003824…
High	IsMasterProtein	Q8N6H7	ADP-ribosylation factor GTPase-activating protein 2 OS=Homo sapiens GN=ARFGAP2 PE=1 SV=1	0.00282167	5.39802	4.79846	3	4	3	3	1	521	56.685	7.99	84364	ENSG00000149182	ARFGAP2	11	regulation of biological process;transport	cytoplasm;Golgi;membrane	enzyme regulator activity;metal ion binding	Pf01412	[GO:0000139]; GO:0044431; GO:0098588; GO:0005794; GO:0044444; GO:0044446; GO:0031090; GO:0012505; GO:0043231; GO:0005737; GO:0044424; GO:0043229; GO:0044422; GO:0016020; GO:0043227; GO:0044464; GO:0005622; GO:0043226; GO:0005575; GO:0005623;[GO:0005096]; GO:0008047; GO:0030695; GO:0030234; GO:0060589; GO:0098772; GO:0003674;[GO:0005730]; GO:0031981; GO:0043232; GO:0044428; GO:0070013; GO:0043228;…
High	IsMasterProtein	P40616	ADP-ribosylation factor-like protein 1 OS=Homo sapiens GN=ARL1 PE=1 SV=1	0	20.5163	29.2818	4	14	4	4	1	181	20.404	5.72	400	ENSG00000120805	ARL1	12	cell organization and biogenesis;metabolic process;regulation of biological process;response to stimulus;transport	cytoplasm;Golgi;membrane;nucleus	catalytic activity;enzyme regulator activity;metal ion binding;nucleotide binding;protein binding;signal transducer activity	Pf00025, Pf00071, Pf00503, Pf01926, Pf04670, Pf08477, Pf09439	[GO:0000139]; GO:0044431; GO:0098588; GO:0005794; GO:0044444; GO:0044446; GO:0031090; GO:0012505; GO:0043231; GO:0005737; GO:0044424; GO:0043229; GO:0044422; GO:0016020; GO:0043227; GO:0044464; GO:0005622; GO:0043226; GO:0005575; GO:0005623;[GO:0000166]; GO:0036094; GO:1901265; GO:0005488; GO:0097159; GO:1901363; GO:0003674;[GO:0003924]; GO:0017111; GO:0016462; GO:0016818; GO:0016817; GO:0016787;…
High	IsMasterProtein	P36404	ADP-ribosylation factor-like protein 2 OS=Homo sapiens GN=ARL2 PE=1 SV=4	0	12.9528	25.5435	4	11	4	4	1	184	20.865	6.34	402	ENSG00000213465	ARL2	11	cell organization and biogenesis;metabolic process;regulation of biological process;response to stimulus	cytoplasm;cytoskeleton;cytosol;mitochondrion;nucleus;organelle lumen	catalytic activity;enzyme regulator activity;nucleotide binding;protein binding	Pf00025, Pf00071, Pf00503, Pf01926, Pf04670, Pf08477, Pf09439	[GO:0000166]; GO:0036094; GO:1901265; GO:0005488; GO:0097159; GO:1901363; GO:0003674;[GO:0003924]; GO:0017111; GO:0016462; GO:0016818; GO:0016817; GO:0016787; GO:0003824; GO:0003674;[GO:0005095]; GO:0004857; GO:0030695; GO:0030234; GO:0060589; GO:0098772; GO:0003674;[GO:0005515]; GO:0005488; GO:0003674;[GO:0005525]; GO:0032550; GO:0032561; GO:0035639; GO:0001883; GO:0032549; GO:0019001; GO:003255…
High	IsMasterProtein	P36405	ADP-ribosylation factor-like protein 3 OS=Homo sapiens GN=ARL3 PE=1 SV=2	0	15.6129	25.2747	5	13	5	5	1	182	20.443	7.24	403	ENSG00000138175	ARL3	10	cell division;cell organization and biogenesis;cellular component movement;metabolic process;regulation of biological process;response to stimulus;transport	cytoplasm;cytoskeleton;Golgi;membrane;nucleus	catalytic activity;metal ion binding;nucleotide binding;protein binding;signal transducer activity	Pf00009, Pf00025, Pf00071, Pf00503, Pf01926, Pf04670, Pf08477, Pf09439	[GO:0000139]; GO:0044431; GO:0098588; GO:0005794; GO:0044444; GO:0044446; GO:0031090; GO:0012505; GO:0043231; GO:0005737; GO:0044424; GO:0043229; GO:0044422; GO:0016020; GO:0043227; GO:0044464; GO:0005622; GO:0043226; GO:0005575; GO:0005623;[GO:0000166]; GO:0036094; GO:1901265; GO:0005488; GO:0097159; GO:1901363; GO:0003674;[GO:0000910]; GO:0022402; GO:0051301; GO:0007049; GO:0044763; GO:0009987;…
High	IsMasterProtein	Q15041	ADP-ribosylation factor-like protein 6-interacting protein 1 OS=Homo sapiens GN=ARL6IP1 PE=1 SV=2	0	19.1208	22.6601	3	19	3	3	1	203	23.347	9.32	23204	ENSG00000170540	ARL6IP1	16	cell organization and biogenesis;transport	cytoplasm;cytosol;endoplasmic reticulum;membrane	protein binding	Pf02453	[GO:0005515]; GO:0005488; GO:0003674;[GO:0005737]; GO:0044424; GO:0005622; GO:0044464; GO:0005575; GO:0005623;[GO:0005783]; GO:0012505; GO:0043231; GO:0044444; GO:0044464; GO:0043227; GO:0043229; GO:0005737; GO:0044424; GO:0005575; GO:0005623; GO:0043226; GO:0005622;[GO:0005784]; GO:0071256; GO:0030867; GO:0044432; GO:0098796; GO:0005789; GO:0005791; GO:0005783; GO:0044444; GO:0044446; GO:0016020…
High	IsMasterProtein	Q66PJ3	ADP-ribosylation factor-like protein 6-interacting protein 4 OS=Homo sapiens GN=ARL6IP4 PE=1 SV=2	0.00206734	6.31782	6.65083	2	3	2	2	1	421	44.888	10.93	51329	ENSG00000182196	ARL6IP4	12	metabolic process	nucleus	protein binding;RNA binding	Pf10500	[GO:0005515]; GO:0005488; GO:0003674;[GO:0005634]; GO:0043231; GO:0043227; GO:0043229; GO:0043226; GO:0044424; GO:0005575; GO:0005622; GO:0044464; GO:0005623;[GO:0005730]; GO:0031981; GO:0043232; GO:0044428; GO:0070013; GO:0043228; GO:0043229; GO:0005634; GO:0044446; GO:0043233; GO:0043226; GO:0044424; GO:0043231; GO:0044422; GO:0031974; GO:0005575; GO:0005622; GO:0044464; GO:0043227; GO:0005623;…
High	IsMasterProtein	Q96BM9	ADP-ribosylation factor-like protein 8A OS=Homo sapiens GN=ARL8A PE=1 SV=1	0	23.7786	45.1613	7	20	1	1	1	186	21.402	7.77	127829	ENSG00000143862	ARL8A	1	cell division;cell organization and biogenesis;metabolic process;regulation of biological process;response to stimulus;transport	cytoplasm;endosome;membrane;nucleus;vacuole	catalytic activity;nucleotide binding;protein binding	Pf00025, Pf00071, Pf00503, Pf04670, Pf08477, Pf09439	[GO:0000166]; GO:0036094; GO:1901265; GO:0005488; GO:0097159; GO:1901363; GO:0003674;[GO:0003924]; GO:0017111; GO:0016462; GO:0016818; GO:0016817; GO:0016787; GO:0003824; GO:0003674;[GO:0005515]; GO:0005488; GO:0003674;[GO:0005525]; GO:0032550; GO:0032561; GO:0035639; GO:0001883; GO:0032549; GO:0019001; GO:0032555; GO:0043168; GO:1901265; GO:0001882; GO:0017076; GO:0032553; GO:0043167; GO:0097159…
High	IsMasterProtein	Q9NVJ2	ADP-ribosylation factor-like protein 8B OS=Homo sapiens GN=ARL8B PE=1 SV=1	0	29.0926	50	9	23	3	3	1	186	21.525	8.43	55207	ENSG00000134108	ARL8B	3	cell division;metabolic process;regulation of biological process;response to stimulus;transport	cytoplasm;cytoskeleton;endosome;membrane;nucleus;vacuole	catalytic activity;nucleotide binding;protein binding	Pf00025, Pf00071, Pf00503, Pf04670, Pf08477, Pf09439	[GO:0000166]; GO:0036094; GO:1901265; GO:0005488; GO:0097159; GO:1901363; GO:0003674;[GO:0003924]; GO:0017111; GO:0016462; GO:0016818; GO:0016817; GO:0016787; GO:0003824; GO:0003674;[GO:0005525]; GO:0032550; GO:0032561; GO:0035639; GO:0001883; GO:0032549; GO:0019001; GO:0032555; GO:0043168; GO:1901265; GO:0001882; GO:0017076; GO:0032553; GO:0043167; GO:0097159; GO:1901363; GO:0036094; GO:0097367;…
High	IsMasterProtein	Q9UKK9	ADP-sugar pyrophosphatase OS=Homo sapiens GN=NUDT5 PE=1 SV=1	0	30.0035	26.484	6	19	6	6	1	219	24.312	4.94	11164	ENSG00000165609	NUDT5	10	metabolic process	cytosol;nucleus	catalytic activity;metal ion binding;RNA binding	Pf00293	[GO:0000287]; GO:0046872; GO:0043169; GO:0043167; GO:0005488; GO:0003674;[GO:0003723]; GO:0003676; GO:0097159; GO:1901363; GO:0005488; GO:0003674;[GO:0005622]; GO:0044464; GO:0005575; GO:0005623;[GO:0005634]; GO:0043231; GO:0043227; GO:0043229; GO:0043226; GO:0044424; GO:0005575; GO:0005622; GO:0044464; GO:0005623;[GO:0005829]; GO:0044444; GO:0005737; GO:0044424; GO:0005622; GO:0044464; GO:000557…
High	IsMasterProtein	Q9Y6U3	Adseverin OS=Homo sapiens GN=SCIN PE=1 SV=4	0.0026262	5.59958	3.91608	2	3	2	2	1	715	80.438	5.71	85477	ENSG00000006747	SCIN	7	cell organization and biogenesis;regulation of biological process;transport	cytoplasm;cytoskeleton	metal ion binding;protein binding	Pf00626	[GO:0001786]; GO:0005543; GO:0016597; GO:0072341; GO:0097367; GO:0008289; GO:0043168; GO:0031406; GO:0005488; GO:0043167; GO:0043177; GO:0003674; GO:0036094;[GO:0003779]; GO:0008092; GO:0005515; GO:0005488; GO:0003674;[GO:0005509]; GO:0046872; GO:0043169; GO:0043167; GO:0005488; GO:0003674;[GO:0005545]; GO:0035091; GO:0005543; GO:0008289; GO:0043168; GO:0005488; GO:0043167; GO:0003674;[GO:0005546…
High	IsMasterProtein	P43652	Afamin OS=Homo sapiens GN=AFM PE=1 SV=1	0	64.9505	33.0551	21	62	21	21	1	599	69.024	5.9	173	ENSG00000079557	AFM	4	transport	extracellular		Pf00273	[GO:0005576]; GO:0005575;[GO:0005615]; GO:0044421; GO:0005575; GO:0005576;[GO:0006810]; GO:0051234; GO:0051179; GO:0008150;[GO:0008431]; GO:0019842; GO:0097159; GO:1901363; GO:0036094; GO:0005488; GO:0003674;[GO:0051180]; GO:0044765; GO:0006810; GO:1902578; GO:0051234; GO:0044699; GO:0051179; GO:0008150;[GO:0070062]; GO:0031988; GO:0065010; GO:1903561; GO:0031982; GO:0043227; GO:0043230; GO:00055…
High	IsMasterProtein	Q9Y4W6	AFG3-like protein 2 OS=Homo sapiens GN=AFG3L2 PE=1 SV=2	0	96.2405	40.1506	28	77	27	27	1	797	88.528	8.66	10939	ENSG00000141385	AFG3L2	18	cell death;cell organization and biogenesis;metabolic process;regulation of biological process;response to stimulus;transport	membrane;mitochondrion	catalytic activity;metal ion binding;nucleotide binding;protein binding	Pf00004, Pf01078, Pf01434, Pf05496, Pf06068, Pf06480, Pf07724, Pf07728, Pf13191, Pf13401	[GO:0000166]; GO:0036094; GO:1901265; GO:0005488; GO:0097159; GO:1901363; GO:0003674;[GO:0003678]; GO:0004386; GO:0017111; GO:0016462; GO:0016818; GO:0016817; GO:0016787; GO:0003824; GO:0003674;[GO:0004176]; GO:0042623; GO:0070011; GO:0016887; GO:0008233; GO:0017111; GO:0016787; GO:0016462; GO:0003824; GO:0016818; GO:0003674; GO:0016817;[GO:0004222]; GO:0004175; GO:0008237; GO:0070011; GO:0008233…
High	IsMasterProtein	O43488	Aflatoxin B1 aldehyde reductase member 2 OS=Homo sapiens GN=AKR7A2 PE=1 SV=3	0	36.7653	27.0195	9	29	5	9	1	359	39.564	7.17	8574	ENSG00000053371	AKR7A2	1	metabolic process	cytoplasm;cytosol;Golgi;mitochondrion	catalytic activity	Pf00248	[GO:0004032]; GO:0008106; GO:0004033; GO:0016616; GO:0016614; GO:0016491; GO:0003824; GO:0003674;[GO:0005737]; GO:0044424; GO:0005622; GO:0044464; GO:0005575; GO:0005623;[GO:0005739]; GO:0043231; GO:0044444; GO:0043227; GO:0043229; GO:0005737; GO:0044424; GO:0043226; GO:0005622; GO:0044464; GO:0005575; GO:0005623;[GO:0005794]; GO:0012505; GO:0043231; GO:0044444; GO:0044464; GO:0043227; GO:0043229…
High	IsMasterProtein	O00170	AH receptor-interacting protein OS=Homo sapiens GN=AIP PE=1 SV=2	0	16.7241	21.2121	6	13	6	6	1	330	37.612	6.29	9049	ENSG00000110711	AIP	11	metabolic process;regulation of biological process;response to stimulus;transport	cytoplasm;cytosol;membrane;nucleus	protein binding;signal transducer activity	Pf00254	[GO:0003712]; GO:0000989; GO:0000988; GO:0003674;[GO:0003713]; GO:0003712; GO:0000989; GO:0000988; GO:0003674;[GO:0004871]; GO:0060089; GO:0003674;[GO:0005515]; GO:0005488; GO:0003674;[GO:0005634]; GO:0043231; GO:0043227; GO:0043229; GO:0043226; GO:0044424; GO:0005575; GO:0005622; GO:0044464; GO:0005623;[GO:0005654]; GO:0031981; GO:0044428; GO:0070013; GO:0005634; GO:0044446; GO:0043233; GO:00432…
High	IsMasterProtein	Q92667	A-kinase anchor protein 1, mitochondrial OS=Homo sapiens GN=AKAP1 PE=1 SV=1	0.00282167	5.58155	3.76523	3	4	3	3	1	903	97.281	4.94	8165	ENSG00000121057	AKAP1	17	coagulation;regulation of biological process;response to stimulus	cytosol;membrane;mitochondrion;organelle lumen	protein binding;RNA binding;structural molecule activity	Pf00013, Pf00567, Pf12072, Pf13014	[GO:0003676]; GO:0097159; GO:1901363; GO:0005488; GO:0003674;[GO:0003723]; GO:0003676; GO:0097159; GO:1901363; GO:0005488; GO:0003674;[GO:0005515]; GO:0005488; GO:0003674;[GO:0005739]; GO:0043231; GO:0044444; GO:0043227; GO:0043229; GO:0005737; GO:0044424; GO:0043226; GO:0005622; GO:0044464; GO:0005575; GO:0005623;[GO:0005741]; GO:0031966; GO:0031968; GO:0098588; GO:0005740; GO:0031090; GO:004442…
High	IsMasterProtein	Q02952	A-kinase anchor protein 12 OS=Homo sapiens GN=AKAP12 PE=1 SV=4	0	257.142	48.0359	59	212	59	59	1	1782	191.367	4.41	9590	ENSG00000131016	AKAP12	6	regulation of biological process;response to stimulus;transport	cytoplasm;cytoskeleton;membrane	protein binding	Pf03832	[GO:0005515]; GO:0005488; GO:0003674;[GO:0005737]; GO:0044424; GO:0005622; GO:0044464; GO:0005575; GO:0005623;[GO:0005856]; GO:0043232; GO:0043228; GO:0043229; GO:0043226; GO:0044424; GO:0005575; GO:0005622; GO:0044464; GO:0005623;[GO:0005886]; GO:0016020; GO:0044464; GO:0071944; GO:0005575; GO:0005623;[GO:0005925]; GO:0005924; GO:0005912; GO:0030055; GO:0070161; GO:0030054; GO:0005575;[GO:000593…
High	IsMasterProtein	Q9Y2D5	A-kinase anchor protein 2 OS=Homo sapiens GN=AKAP2 PE=1 SV=3	0	61.5593	32.8289	20	50	20	20	1	859	94.603	5.11	11217	ENSG00000241978	AKAP2	9
High	IsMasterProtein	P24298	Alanine aminotransferase 1 OS=Homo sapiens GN=GPT PE=1 SV=3	0	28.7081	20.5645	8	23	6	6	1	496	54.602	7.18	2875	ENSG00000167701	GPT	8	metabolic process	cytoplasm;cytosol	catalytic activity	Pf00155	[GO:0003824]; GO:0003674;[GO:0004021]; GO:0047635; GO:0008483; GO:0016769; GO:0016740; GO:0003824; GO:0003674;[GO:0005737]; GO:0044424; GO:0005622; GO:0044464; GO:0005575; GO:0005623;[GO:0005829]; GO:0044444; GO:0005737; GO:0044424; GO:0005622; GO:0044464; GO:0005575; GO:0005623;[GO:0008483]; GO:0016769; GO:0016740; GO:0003824; GO:0003674;[GO:0008652]; GO:0006520; GO:0046394; GO:1901566; GO:00197…
High	IsMasterProtein	Q8TD30	Alanine aminotransferase 2 OS=Homo sapiens GN=GPT2 PE=1 SV=1	0	20.8214	15.2964	6	14	4	4	1	523	57.866	7.71	84706	ENSG00000166123	GPT2	16	metabolic process	mitochondrion;organelle lumen	catalytic activity	Pf00155	[GO:0003824]; GO:0003674;[GO:0004021]; GO:0047635; GO:0008483; GO:0016769; GO:0016740; GO:0003824; GO:0003674;[GO:0005739]; GO:0043231; GO:0044444; GO:0043227; GO:0043229; GO:0005737; GO:0044424; GO:0043226; GO:0005622; GO:0044464; GO:0005575; GO:0005623;[GO:0005759]; GO:0044429; GO:0070013; GO:0005739; GO:0044444; GO:0044446; GO:0043233; GO:0043231; GO:0005737; GO:0044424; GO:0043229; GO:0044422…
High	IsMasterProtein	P49588	Alanine--tRNA ligase, cytoplasmic OS=Homo sapiens GN=AARS PE=1 SV=2	0	140.035	39.6694	34	125	34	34	1	968	106.743	5.53	16	ENSG00000090861	AARS	16	cell death;metabolic process;regulation of biological process;response to stimulus	cytoplasm;cytosol;membrane;mitochondrion	catalytic activity;metal ion binding;nucleotide binding;RNA binding	Pf01411, Pf02272, Pf07973	[GO:0000049]; GO:0003723; GO:0003676; GO:0097159; GO:1901363; GO:0005488; GO:0003674;[GO:0000166]; GO:0036094; GO:1901265; GO:0005488; GO:0097159; GO:1901363; GO:0003674;[GO:0001942]; GO:0022405; GO:0044767; GO:0048856; GO:0098773; GO:0022404; GO:0042633; GO:0032502; GO:0044699; GO:0008544; GO:0043588; GO:0042303; GO:0044707; GO:0008150; GO:0060429; GO:0048513; GO:0032501; GO:0009888; GO:0048731;…
High	IsMasterProtein	Q9BTE6	Alanyl-tRNA editing protein Aarsd1 OS=Homo sapiens GN=AARSD1 PE=1 SV=2	0.00857365	3.59295	3.64078	1	3	1	1	1	412	45.451	6.42	80755	ENSG00000266967	AARSD1	17	metabolic process;regulation of biological process	cytoplasm;nucleus	catalytic activity;metal ion binding;nucleotide binding;protein binding;RNA binding	Pf01411, Pf07973	[GO:0000049]; GO:0003723; GO:0003676; GO:0097159; GO:1901363; GO:0005488; GO:0003674;[GO:0000166]; GO:0036094; GO:1901265; GO:0005488; GO:0097159; GO:1901363; GO:0003674;[GO:0002161]; GO:0052689; GO:0016788; GO:0016787; GO:0003824; GO:0003674;[GO:0002196]; GO:0002161; GO:0052689; GO:0016788; GO:0016787; GO:0003824; GO:0003674;[GO:0003674];[GO:0003676]; GO:0097159; GO:1901363; GO:0005488; GO:00036…
High	IsMasterProtein	P14550	Alcohol dehydrogenase [NADP(+)] OS=Homo sapiens GN=AKR1A1 PE=1 SV=3	0	76.8469	52.6154	15	69	14	14	1	325	36.55	6.79	10327	ENSG00000117448	AKR1A1	1	metabolic process	cytosol;membrane	catalytic activity;protein binding	Pf00248	[GO:0004032]; GO:0008106; GO:0004033; GO:0016616; GO:0016614; GO:0016491; GO:0003824; GO:0003674;[GO:0005515]; GO:0005488; GO:0003674;[GO:0005615]; GO:0044421; GO:0005575; GO:0005576;[GO:0005829]; GO:0044444; GO:0005737; GO:0044424; GO:0005622; GO:0044464; GO:0005575; GO:0005623;[GO:0005975]; GO:0044238; GO:0071704; GO:0008152; GO:0008150;[GO:0006006]; GO:0019318; GO:0005996; GO:0044281; GO:00447…
High	IsMasterProtein	P00325	Alcohol dehydrogenase 1B OS=Homo sapiens GN=ADH1B PE=1 SV=2	0	234.59	82.9333	36	352	16	36	1	375	39.829	8.29	125		ADH1B	4	metabolic process	cytoplasm;cytosol	catalytic activity;metal ion binding	Pf00107, Pf08240	[GO:0004022]; GO:0016616; GO:0016614; GO:0016491; GO:0003824; GO:0003674;[GO:0004024]; GO:0004022; GO:0016616; GO:0016614; GO:0016491; GO:0003824; GO:0003674;[GO:0005737]; GO:0044424; GO:0005622; GO:0044464; GO:0005575; GO:0005623;[GO:0005829]; GO:0044444; GO:0005737; GO:0044424; GO:0005622; GO:0044464; GO:0005575; GO:0005623;[GO:0006069]; GO:0006067; GO:0055114; GO:0034308; GO:0044710; GO:000606…
High	IsMasterProtein	P11766	Alcohol dehydrogenase class-3 OS=Homo sapiens GN=ADH5 PE=1 SV=4	0	81.4241	47.5936	16	92	16	16	1	374	39.698	7.49	128	ENSG00000197894	ADH5	4	metabolic process;response to stimulus	cytoplasm;cytosol;mitochondrion;nucleus	catalytic activity;metal ion binding;protein binding	Pf00107, Pf08240	[GO:0000252]; GO:0016616; GO:0016614; GO:0016491; GO:0003824; GO:0003674;[GO:0001523]; GO:0016101; GO:0006721; GO:0006720; GO:0044255; GO:0006629; GO:0044237; GO:0044763; GO:0044238; GO:0044710; GO:0071704; GO:0008152; GO:0009987; GO:0044699; GO:0008150;[GO:0003016]; GO:0003008; GO:0007585; GO:0044707; GO:0032501; GO:0044699; GO:0008150;[GO:0004022]; GO:0016616; GO:0016614; GO:0016491; GO:0003824…
High	IsMasterProtein	Q8IZ83	Aldehyde dehydrogenase family 16 member A1 OS=Homo sapiens GN=ALDH16A1 PE=1 SV=2	0	32.1089	14.4638	9	18	9	9	1	802	85.074	6.79	126133	ENSG00000161618	ALDH16A1	19	metabolic process	membrane	catalytic activity	Pf00171, Pf07368	[GO:0004029]; GO:0016620; GO:0016903; GO:0016491; GO:0003824; GO:0003674;[GO:0008152]; GO:0008150;[GO:0016020]; GO:0005575;[GO:0016491]; GO:0003824; GO:0003674;[GO:0016620]; GO:0016903; GO:0016491; GO:0003824; GO:0003674;[GO:0055114]; GO:0044710; GO:0008152; GO:0044699; GO:0008150;[GO:0070062]; GO:0031988; GO:0065010; GO:1903561; GO:0031982; GO:0043227; GO:0043230; GO:0005576; GO:0043226; GO:0044…
High	IsMasterProtein	Q9H2A2	Aldehyde dehydrogenase family 8 member A1 OS=Homo sapiens GN=ALDH8A1 PE=1 SV=1	0.00708661	3.76036	1.64271	1	2	1	1	1	487	53.367	7.14	64577	ENSG00000118514	ALDH8A1	6	metabolic process	cytoplasm;cytosol	catalytic activity	Pf00171	[GO:0001758]; GO:0016620; GO:0016903; GO:0016491; GO:0003824; GO:0003674;[GO:0004028]; GO:0016620; GO:0016903; GO:0016491; GO:0003824; GO:0003674;[GO:0004029]; GO:0016620; GO:0016903; GO:0016491; GO:0003824; GO:0003674;[GO:0005622]; GO:0044464; GO:0005575; GO:0005623;[GO:0005737]; GO:0044424; GO:0005622; GO:0044464; GO:0005575; GO:0005623;[GO:0005829]; GO:0044444; GO:0005737; GO:0044424; GO:00056…
High	IsMasterProtein	P30837	Aldehyde dehydrogenase X, mitochondrial OS=Homo sapiens GN=ALDH1B1 PE=1 SV=3	0	105.944	46.2282	23	102	20	21	1	517	57.17	6.8	219		ALDH1B1	9	metabolic process	mitochondrion;nucleus;organelle lumen	catalytic activity	Pf00171	[GO:0004029]; GO:0016620; GO:0016903; GO:0016491; GO:0003824; GO:0003674;[GO:0005634]; GO:0043231; GO:0043227; GO:0043229; GO:0043226; GO:0044424; GO:0005575; GO:0005622; GO:0044464; GO:0005623;[GO:0005654]; GO:0031981; GO:0044428; GO:0070013; GO:0005634; GO:0044446; GO:0043233; GO:0043231; GO:0043229; GO:0044422; GO:0044424; GO:0031974; GO:0043227; GO:0043226; GO:0005575; GO:0005622; GO:0044464;…
High	IsMasterProtein	P05091	Aldehyde dehydrogenase, mitochondrial OS=Homo sapiens GN=ALDH2 PE=1 SV=2	0	234.171	69.8259	36	328	32	32	1	517	56.346	7.05	217	ENSG00000111275	ALDH2	12	cell communication;metabolic process	mitochondrion;organelle lumen	catalytic activity	Pf00171	[GO:0004029]; GO:0016620; GO:0016903; GO:0016491; GO:0003824; GO:0003674;[GO:0004030]; GO:0016620; GO:0016903; GO:0016491; GO:0003824; GO:0003674;[GO:0005739]; GO:0043231; GO:0044444; GO:0043227; GO:0043229; GO:0005737; GO:0044424; GO:0043226; GO:0005622; GO:0044464; GO:0005575; GO:0005623;[GO:0005759]; GO:0044429; GO:0070013; GO:0005739; GO:0044444; GO:0044446; GO:0043233; GO:0043231; GO:0005737…
High	IsMasterProtein	Q06278	Aldehyde oxidase OS=Homo sapiens GN=AOX1 PE=1 SV=2	0.00976362	3.48843	1.34529	2	2	1	2	1	1338	147.822	7.17	316	ENSG00000138356	AOX1	2	defense response;metabolic process;response to stimulus	cytoplasm;cytosol	catalytic activity;metal ion binding;nucleotide binding	Pf00941, Pf01315, Pf01799, Pf02738, Pf03450	[GO:0003824]; GO:0003674;[GO:0004031]; GO:0016623; GO:0016903; GO:0016491; GO:0003824; GO:0003674;[GO:0004854]; GO:0016726; GO:0016725; GO:0016491; GO:0003824; GO:0003674;[GO:0005506]; GO:0046914; GO:0046872; GO:0043169; GO:0043167; GO:0005488; GO:0003674;[GO:0005737]; GO:0044424; GO:0005622; GO:0044464; GO:0005575; GO:0005623;[GO:0005829]; GO:0044444; GO:0005737; GO:0044424; GO:0005622; GO:00444…
High	IsMasterProtein	Q04828	Aldo-keto reductase family 1 member C1 OS=Homo sapiens GN=AKR1C1 PE=1 SV=1	0	171.141	88.8545	32	250	3	3	1	323	36.765	7.88	1645	ENSG00000187134	AKR1C1	10	cell differentiation;cell organization and biogenesis;metabolic process;regulation of biological process;response to stimulus;transport	cytoplasm;cytosol	catalytic activity;protein binding	Pf00248	[GO:0000252]; GO:0016616; GO:0016614; GO:0016491; GO:0003824; GO:0003674;[GO:0001523]; GO:0016101; GO:0006721; GO:0006720; GO:0044255; GO:0006629; GO:0044237; GO:0044763; GO:0044238; GO:0044710; GO:0071704; GO:0008152; GO:0009987; GO:0044699; GO:0008150;[GO:0004032]; GO:0008106; GO:0004033; GO:0016616; GO:0016614; GO:0016491; GO:0003824; GO:0003674;[GO:0004033]; GO:0016616; GO:0016614; GO:0016491…
High	IsMasterProtein	P52895	Aldo-keto reductase family 1 member C2 OS=Homo sapiens GN=AKR1C2 PE=1 SV=3	0	155.232	78.6378	27	205	4	4	1	323	36.712	7.49	1646	ENSG00000151632	AKR1C2	10	cell differentiation;metabolic process;regulation of biological process;response to stimulus	cytoplasm	catalytic activity;receptor activity;signal transducer activity	Pf00248	[GO:0004032]; GO:0008106; GO:0004033; GO:0016616; GO:0016614; GO:0016491; GO:0003824; GO:0003674;[GO:0004958]; GO:0004955; GO:0004954; GO:0004953; GO:0004930; GO:0004888; GO:0038023; GO:0004871; GO:0004872; GO:0060089; GO:0003674;[GO:0005737]; GO:0044424; GO:0005622; GO:0044464; GO:0005575; GO:0005623;[GO:0006629]; GO:0044238; GO:0044710; GO:0071704; GO:0008152; GO:0044699; GO:0008150;[GO:0006693…
High	IsMasterProtein	P42330	Aldo-keto reductase family 1 member C3 OS=Homo sapiens GN=AKR1C3 PE=1 SV=4	0	109.256	69.6594	24	133	10	10	1	323	36.83	7.94	8644	ENSG00000196139	AKR1C3	10	cell communication;cell differentiation;metabolic process;regulation of biological process;response to stimulus;transport	cytoplasm;cytosol;nucleus	catalytic activity;receptor activity;signal transducer activity	Pf00248	[GO:0000060]; GO:0006606; GO:0006886; GO:1902582; GO:0017038; GO:0034504; GO:0044744; GO:0072594; GO:1902580; GO:1902593; GO:0015031; GO:0034613; GO:0046907; GO:0044765; GO:0033365; GO:0006605; GO:0051169; GO:0045184; GO:0051641; GO:1902578; GO:0051170; GO:0008104; GO:0071702; GO:0070727; GO:0006810; GO:0051649; GO:0051234; GO:0051179; GO:0044699; GO:0006913; GO:0033036; GO:0008150; GO:0016482;[G…
High	IsMasterProtein	Q96C23	Aldose 1-epimerase OS=Homo sapiens GN=GALM PE=1 SV=1	0	13.0898	19.0058	5	10	5	5	1	342	37.742	6.65	130589	ENSG00000143891	GALM	2	metabolic process	cytoplasm	catalytic activity	Pf01263	[GO:0003824]; GO:0003674;[GO:0004034]; GO:0016857; GO:0016854; GO:0016853; GO:0003824; GO:0003674;[GO:0005737]; GO:0044424; GO:0005622; GO:0044464; GO:0005575; GO:0005623;[GO:0005975]; GO:0044238; GO:0071704; GO:0008152; GO:0008150;[GO:0006006]; GO:0019318; GO:0005996; GO:0044281; GO:0044723; GO:0044710; GO:0005975; GO:0008152; GO:0044699; GO:0044238; GO:0071704; GO:0008150;[GO:0006012]; GO:00193…
High	IsMasterProtein	P15121	Aldose reductase OS=Homo sapiens GN=AKR1B1 PE=1 SV=3	0	61.5923	56.6456	14	61	12	13	1	316	35.83	6.98	231	ENSG00000085662	AKR1B1	7	metabolic process;regulation of biological process;response to stimulus	cytoplasm;cytosol;extracellular;nucleus;vacuole	catalytic activity;protein binding	Pf00248	[GO:0001523]; GO:0016101; GO:0006721; GO:0006720; GO:0044255; GO:0006629; GO:0044237; GO:0044763; GO:0044238; GO:0044710; GO:0071704; GO:0008152; GO:0009987; GO:0044699; GO:0008150;[GO:0001758]; GO:0016620; GO:0016903; GO:0016491; GO:0003824; GO:0003674;[GO:0001894]; GO:0048871; GO:0060249; GO:0042592; GO:0044707; GO:0065008; GO:0032501; GO:0044699; GO:0065007; GO:0008150;[GO:0004032]; GO:0008106…
High	IsMasterProtein	O00116	Alkyldihydroxyacetonephosphate synthase, peroxisomal OS=Homo sapiens GN=AGPS PE=1 SV=1	0.00125471	7.01591	5.92705	2	6	2	2	1	658	72.866	7.34	8540	ENSG00000018510	AGPS	2	metabolic process	membrane;mitochondrion;organelle lumen	catalytic activity;nucleotide binding;protein binding	Pf01565, Pf02913	[GO:0003824]; GO:0003674;[GO:0005515]; GO:0005488; GO:0003674;[GO:0005730]; GO:0031981; GO:0043232; GO:0044428; GO:0070013; GO:0043228; GO:0043229; GO:0005634; GO:0044446; GO:0043233; GO:0043226; GO:0044424; GO:0043231; GO:0044422; GO:0031974; GO:0005575; GO:0005622; GO:0044464; GO:0043227; GO:0005623;[GO:0005739]; GO:0043231; GO:0044444; GO:0043227; GO:0043229; GO:0005737; GO:0044424; GO:0043226…
High	IsMasterProtein	P55008	Allograft inflammatory factor 1 OS=Homo sapiens GN=AIF1 PE=1 SV=1	0	18.6886	40.8163	7	11	7	7	1	147	16.693	6.24	199	ENSG00000204472; ENSG00000235588; ENSG00000206428; ENSG00000235985; ENSG00000234836; ENSG00000237727	AIF1	6; CHR_HSCHR6_MHC_SSTO_CTG1; CHR_HSCHR6_MHC_QBL_CTG1; CHR_HSCHR6_MHC_MCF_CTG1; CHR_HSCHR6_MHC_DBB_CTG1; CHR_HSCHR6_MHC_COX_CTG1	cell communication;cell organization and biogenesis;defense response;regulation of biological process;response to stimulus	cytoplasm;cytoskeleton;cytosol;membrane;nucleus	metal ion binding;protein binding	Pf13499	[GO:0001726]; GO:0031252; GO:0042995; GO:0044464; GO:0005575; GO:0005623;[GO:0001774]; GO:0042116; GO:0002274; GO:0045321; GO:0001775; GO:0002376; GO:0044763; GO:0008150; GO:0009987; GO:0044699;[GO:0001891]; GO:0044459; GO:0005886; GO:0044425; GO:0044464; GO:0016020; GO:0071944; GO:0005575; GO:0005623;[GO:0001934]; GO:0001932; GO:0006468; GO:0031401; GO:0042327; GO:0031399; GO:0042325; GO:0006464…
High	IsMasterProtein	Q6NUM9	All-trans-retinol 13,14-reductase OS=Homo sapiens GN=RETSAT PE=1 SV=2	0	98.0553	44.4262	26	98	26	26	1	610	66.777	8.28	54884	ENSG00000042445	RETSAT	2	metabolic process	endoplasmic reticulum;membrane	catalytic activity	Pf13450	[GO:0005640]; GO:0031965; GO:0031968; GO:0042175; GO:0044425; GO:0098588; GO:0005635; GO:0031090; GO:0044428; GO:0019867; GO:0031967; GO:0044424; GO:0098805; GO:0012505; GO:0016020; GO:0044464; GO:0005575; GO:0043227; GO:0044422; GO:0005634; GO:0044446; GO:0031975; GO:0005622; GO:0005623; GO:0043226; GO:0043231; GO:0043229;[GO:0005783]; GO:0012505; GO:0043231; GO:0044444; GO:0044464; GO:0043227; …
High	IsMasterProtein	Q8NFV4	Alpha/beta hydrolase domain-containing protein 11 OS=Homo sapiens GN=ABHD11 PE=1 SV=1	0.000676819	8.58673	13.3333	4	9	4	4	1	315	34.668	9.48	83451	ENSG00000106077	ABHD11	7	metabolic process;transport	mitochondrion	catalytic activity	Pf00561, Pf00756, Pf07819, Pf12695, Pf12697	[GO:0003674];[GO:0003923]; GO:0016787; GO:0003824; GO:0003674;[GO:0005575];[GO:0005739]; GO:0043231; GO:0044444; GO:0043227; GO:0043229; GO:0005737; GO:0044424; GO:0043226; GO:0005622; GO:0044464; GO:0005575; GO:0005623;[GO:0006505]; GO:0006664; GO:0046488; GO:0006643; GO:1903509; GO:0006650; GO:0044255; GO:0006629; GO:1901135; GO:0006644; GO:0046486; GO:0044237; GO:0044763; GO:0044238; GO:004471…
High	IsMasterProtein	Q96IU4	Alpha/beta hydrolase domain-containing protein 14B OS=Homo sapiens GN=ABHD14B PE=1 SV=1	0	30.945	44.2857	7	29	7	7	1	210	22.332	6.4	84836	ENSG00000114779	ABHD14B	3	metabolic process;regulation of biological process	cytoplasm;cytosol;nucleus	catalytic activity;protein binding	Pf00561, Pf12146, Pf12695, Pf12697	[GO:0003923]; GO:0016787; GO:0003824; GO:0003674;[GO:0005515]; GO:0005488; GO:0003674;[GO:0005634]; GO:0043231; GO:0043227; GO:0043229; GO:0043226; GO:0044424; GO:0005575; GO:0005622; GO:0044464; GO:0005623;[GO:0005730]; GO:0031981; GO:0043232; GO:0044428; GO:0070013; GO:0043228; GO:0043229; GO:0005634; GO:0044446; GO:0043233; GO:0043226; GO:0044424; GO:0043231; GO:0044422; GO:0031974; GO:0005575…
High	IsMasterProtein	P02763	Alpha-1-acid glycoprotein 1 OS=Homo sapiens GN=ORM1 PE=1 SV=1	0	42.5578	44.7761	9	50	6	6	1	201	23.497	5.02	5004		ORM1	9	defense response;regulation of biological process;response to stimulus;transport	extracellular	protein binding	Pf00061	[GO:0002682]; GO:0002376; GO:0050789; GO:0008150; GO:0065007;[GO:0005515]; GO:0005488; GO:0003674;[GO:0005576]; GO:0005575;[GO:0005615]; GO:0044421; GO:0005575; GO:0005576;[GO:0006810]; GO:0051234; GO:0051179; GO:0008150;[GO:0006953]; GO:0002526; GO:0006954; GO:0006952; GO:0006950; GO:0050896; GO:0008150;[GO:0006954]; GO:0006952; GO:0006950; GO:0050896; GO:0008150;[GO:0032715]; GO:0001818; GO:003…
High	IsMasterProtein	P19652	Alpha-1-acid glycoprotein 2 OS=Homo sapiens GN=ORM2 PE=1 SV=2	0	36.0926	46.2687	9	36	6	6	1	201	23.588	5.11	5005	ENSG00000228278	ORM2	9	defense response;regulation of biological process;response to stimulus;transport	extracellular		Pf00061	[GO:0002682]; GO:0002376; GO:0050789; GO:0008150; GO:0065007;[GO:0005576]; GO:0005575;[GO:0005615]; GO:0044421; GO:0005575; GO:0005576;[GO:0006810]; GO:0051234; GO:0051179; GO:0008150;[GO:0006953]; GO:0002526; GO:0006954; GO:0006952; GO:0006950; GO:0050896; GO:0008150;[GO:0070062]; GO:0031988; GO:0065010; GO:1903561; GO:0031982; GO:0043227; GO:0043230; GO:0005576; GO:0043226; GO:0044421; GO:00055…
High	IsMasterProtein	P01011	Alpha-1-antichymotrypsin OS=Homo sapiens GN=SERPINA3 PE=1 SV=2	0	84.0712	44.208	16	96	16	16	1	423	47.621	5.52	12	ENSG00000273259; ENSG00000196136	SERPINA3	14	defense response;regulation of biological process;response to stimulus	extracellular;nucleus	DNA binding;enzyme regulator activity;protein binding	Pf00079	[GO:0003677]; GO:0003676; GO:0097159; GO:1901363; GO:0005488; GO:0003674;[GO:0004867]; GO:0004866; GO:0030414; GO:0061135; GO:0004857; GO:0061134; GO:0030234; GO:0098772; GO:0003674;[GO:0005515]; GO:0005488; GO:0003674;[GO:0005576]; GO:0005575;[GO:0005615]; GO:0044421; GO:0005575; GO:0005576;[GO:0005622]; GO:0044464; GO:0005575; GO:0005623;[GO:0005634]; GO:0043231; GO:0043227; GO:0043229; GO:0043…
High	IsMasterProtein	P01009	Alpha-1-antitrypsin OS=Homo sapiens GN=SERPINA1 PE=1 SV=3	0	278.971	68.1818	37	473	35	37	1	418	46.707	5.59	5265	ENSG00000197249	SERPINA1	14	cell organization and biogenesis;coagulation;defense response;metabolic process;regulation of biological process;response to stimulus;transport	endoplasmic reticulum;extracellular;Golgi;membrane;organelle lumen	enzyme regulator activity;protein binding	Pf00079	[GO:0000139]; GO:0044431; GO:0098588; GO:0005794; GO:0044444; GO:0044446; GO:0031090; GO:0012505; GO:0043231; GO:0005737; GO:0044424; GO:0043229; GO:0044422; GO:0016020; GO:0043227; GO:0044464; GO:0005622; GO:0043226; GO:0005575; GO:0005623;[GO:0001666]; GO:0006950; GO:0036293; GO:0050896; GO:0070482; GO:0008150; GO:0009628;[GO:0001948]; GO:0005515; GO:0097367; GO:0005488; GO:0003674;[GO:0002020]…
High	IsMasterProtein	P04217	Alpha-1B-glycoprotein OS=Homo sapiens GN=A1BG PE=1 SV=4	0	47.2079	28.2828	10	63	10	10	1	495	54.22	5.86	1	ENSG00000121410	A1BG	19		extracellular	protein binding	Pf00047, Pf13895, Pf13927	[GO:0003674];[GO:0005515]; GO:0005488; GO:0003674;[GO:0005576]; GO:0005575;[GO:0005615]; GO:0044421; GO:0005575; GO:0005576;[GO:0008150];[GO:0070062]; GO:0031988; GO:0065010; GO:1903561; GO:0031982; GO:0043227; GO:0043230; GO:0005576; GO:0043226; GO:0044421; GO:0005575;[GO:0072562]; GO:0005615; GO:0044421; GO:0005575; GO:0005576
High	IsMasterProtein	P08697	Alpha-2-antiplasmin OS=Homo sapiens GN=SERPINF2 PE=1 SV=3	0	45.9527	34.4196	12	32	12	12	1	491	54.531	6.29	5345	ENSG00000167711	SERPINF2	17	cell organization and biogenesis;coagulation;defense response;regulation of biological process;response to stimulus;transport	cell surface;extracellular;organelle lumen	enzyme regulator activity;protein binding	Pf00079	[GO:0002020]; GO:0019899; GO:0005515; GO:0005488; GO:0003674;[GO:0002034]; GO:0003072; GO:0003081; GO:0050880; GO:0003071; GO:0001990; GO:0003018; GO:0008015; GO:0035150; GO:0003014; GO:0003073; GO:0003044; GO:0050886; GO:0003013; GO:0090066; GO:0003008; GO:0008217; GO:0065008; GO:0044707; GO:0065007; GO:0032501; GO:0044699; GO:0008150;[GO:0002576]; GO:0006887; GO:0016192; GO:0032940; GO:0006810;…
High	IsMasterProtein	P02765	Alpha-2-HS-glycoprotein OS=Homo sapiens GN=AHSG PE=1 SV=1	0	56.5299	40.8719	10	82	10	10	1	367	39.3	5.72	197		AHSG	3	defense response;regulation of biological process;response to stimulus;transport	extracellular	enzyme regulator activity	Pf00031	[GO:0001501]; GO:0048731; GO:0007275; GO:0048856; GO:0044707; GO:0044767; GO:0032502; GO:0032501; GO:0044699; GO:0008150;[GO:0001503]; GO:0044707; GO:0032501; GO:0044699; GO:0008150;[GO:0004866]; GO:0030414; GO:0061135; GO:0004857; GO:0061134; GO:0030234; GO:0098772; GO:0003674;[GO:0004869]; GO:0004866; GO:0030414; GO:0061135; GO:0004857; GO:0061134; GO:0030234; GO:0098772; GO:0003674;[GO:0005576…
High	IsMasterProtein	P01023	Alpha-2-macroglobulin OS=Homo sapiens GN=A2M PE=1 SV=3	0	456.538	63.2972	74	597	66	74	1	1474	163.188	6.46	2	ENSG00000175899	A2M	12	cell differentiation;cell organization and biogenesis;coagulation;metabolic process;regulation of biological process;response to stimulus;transport	cytosol;extracellular;organelle lumen	enzyme regulator activity;protein binding	Pf00207, Pf01835, Pf07677, Pf07678, Pf07703, Pf10569, Pf11974, Pf13249	[GO:0001869]; GO:0001867; GO:0001868; GO:0045824; GO:0045916; GO:0006956; GO:0045087; GO:0030449; GO:0045088; GO:0031348; GO:0050777; GO:0002698; GO:0002921; GO:0010955; GO:2000258; GO:0002252; GO:0002253; GO:0006959; GO:0072376; GO:0006952; GO:0006955; GO:0002673; GO:0002697; GO:0002920; GO:0070613; GO:2000257; GO:0031347; GO:0050776; GO:0048585; GO:0002683; GO:0016485; GO:0045861; GO:1903318; G…
High	IsMasterProtein	P30533	Alpha-2-macroglobulin receptor-associated protein OS=Homo sapiens GN=LRPAP1 PE=1 SV=1	0	25.871	24.6499	9	28	9	9	1	357	41.441	8.78	4043	ENSG00000163956	LRPAP1	4	metabolic process;regulation of biological process;transport	cell surface;cytoplasm;endoplasmic reticulum;extracellular;membrane;organelle lumen	protein binding;receptor activity	Pf06400, Pf06401	[GO:0004873]; GO:0038024; GO:0004872; GO:0060089; GO:0003674;[GO:0005515]; GO:0005488; GO:0003674;[GO:0005576]; GO:0005575;[GO:0005737]; GO:0044424; GO:0005622; GO:0044464; GO:0005575; GO:0005623;[GO:0005783]; GO:0012505; GO:0043231; GO:0044444; GO:0044464; GO:0043227; GO:0043229; GO:0005737; GO:0044424; GO:0005575; GO:0005623; GO:0043226; GO:0005622;[GO:0005886]; GO:0016020; GO:0044464; GO:00719…
High	IsMasterProtein	P12814	Alpha-actinin-1 OS=Homo sapiens GN=ACTN1 PE=1 SV=2	0	369.675	65.3587	58	375	34	34	1	892	102.993	5.41	87	ENSG00000072110	ACTN1	14	cell differentiation;cell organization and biogenesis;coagulation;regulation of biological process;transport	cytoplasm;cytoskeleton;cytosol;extracellular;membrane;nucleus;organelle lumen	metal ion binding;protein binding;RNA binding	Pf00036, Pf00307, Pf00435, Pf08726, Pf11971, Pf13405, Pf13499	[GO:0001725]; GO:0032432; GO:0042641; GO:0015629; GO:0044430; GO:0005856; GO:0044446; GO:0043232; GO:0043229; GO:0044422; GO:0044424; GO:0043228; GO:0043226; GO:0005575; GO:0005622; GO:0044464; GO:0005623;[GO:0001726]; GO:0031252; GO:0042995; GO:0044464; GO:0005575; GO:0005623;[GO:0002576]; GO:0006887; GO:0016192; GO:0032940; GO:0006810; GO:0044763; GO:0046903; GO:0051649; GO:0051234; GO:0009987;…
High	IsMasterProtein	P35609	Alpha-actinin-2 OS=Homo sapiens GN=ACTN2 PE=1 SV=1	0	119.066	20.4698	19	104	2	2	1	894	103.788	5.45	88	ENSG00000077522	ACTN2	1	cell communication;cell organization and biogenesis;cellular component movement;coagulation;defense response;metabolic process;regulation of biological process;response to stimulus;transport	cytoplasm;cytoskeleton;cytosol;extracellular;membrane;organelle lumen	metal ion binding;protein binding;structural molecule activity	Pf00307, Pf00435, Pf08726, Pf11971, Pf13499, Pf13833	[GO:0000165]; GO:0023014; GO:0035556; GO:0006468; GO:0007165; GO:0044710; GO:0044763; GO:0006464; GO:0016310; GO:0007154; GO:0044700; GO:0050794; GO:0051716; GO:0008152; GO:0044699; GO:0009987; GO:0036211; GO:0044267; GO:0006796; GO:0023052; GO:0050789; GO:0050896; GO:0008150; GO:0019538; GO:0043412; GO:0044260; GO:0006793; GO:0065007; GO:0043170; GO:0044238; GO:0044237; GO:0071704;[GO:0000186]; …
High	IsMasterProtein	O43707	Alpha-actinin-4 OS=Homo sapiens GN=ACTN4 PE=1 SV=2	0	345.834	69.2645	60	334	38	39	1	911	104.788	5.44	81	ENSG00000130402	ACTN4	19	cell organization and biogenesis;cellular component movement;coagulation;regulation of biological process;response to stimulus;transport	cytoplasm;cytoskeleton;extracellular;nucleus;organelle lumen	DNA binding;metal ion binding;protein binding;RNA binding	Pf00307, Pf00435, Pf08726, Pf11971, Pf13499	[GO:0000977]; GO:0000976; GO:0001012; GO:0044212; GO:1990837; GO:0000975; GO:0003690; GO:0043565; GO:0001067; GO:0003677; GO:0043566; GO:0003676; GO:0097159; GO:1901363; GO:0005488; GO:0003674;[GO:0001666]; GO:0006950; GO:0036293; GO:0050896; GO:0070482; GO:0008150; GO:0009628;[GO:0001725]; GO:0032432; GO:0042641; GO:0015629; GO:0044430; GO:0005856; GO:0044446; GO:0043232; GO:0043229; GO:0044422;…
High	IsMasterProtein	P35611	Alpha-adducin OS=Homo sapiens GN=ADD1 PE=1 SV=2	0	52.5935	29.5794	16	43	16	16	1	737	80.905	5.83	118	ENSG00000087274	ADD1	4	cell death;cell differentiation;cell organization and biogenesis;cellular homeostasis;metabolic process;regulation of biological process;response to stimulus;transport	cytoplasm;cytoskeleton;cytosol;membrane;nucleus	metal ion binding;protein binding;RNA binding;structural molecule activity	Pf00596	[GO:0000902]; GO:0032989; GO:0009653; GO:0016043; GO:0048869; GO:0032502; GO:0048856; GO:0009987; GO:0071840; GO:0044763; GO:0044767; GO:0008150; GO:0044699;[GO:0001701]; GO:0043009; GO:0009792; GO:0009790; GO:0007275; GO:0044767; GO:0048856; GO:0044707; GO:0032502; GO:0044699; GO:0032501; GO:0008150;[GO:0003779]; GO:0008092; GO:0005515; GO:0005488; GO:0003674;[GO:0005198]; GO:0003674;[GO:0005515…
High	IsMasterProtein	P49419	Alpha-aminoadipic semialdehyde dehydrogenase OS=Homo sapiens GN=ALDH7A1 PE=1 SV=5	0	111.364	48.0519	24	87	24	24	1	539	58.45	7.99	501	ENSG00000164904	ALDH7A1	5	metabolic process	cytoplasm;cytosol;mitochondrion;nucleus;organelle lumen	catalytic activity;protein binding	Pf00171	[GO:0004029]; GO:0016620; GO:0016903; GO:0016491; GO:0003824; GO:0003674;[GO:0004043]; GO:0016620; GO:0016903; GO:0016491; GO:0003824; GO:0003674;[GO:0005515]; GO:0005488; GO:0003674;[GO:0005634]; GO:0043231; GO:0043227; GO:0043229; GO:0043226; GO:0044424; GO:0005575; GO:0005622; GO:0044464; GO:0005623;[GO:0005737]; GO:0044424; GO:0005622; GO:0044464; GO:0005575; GO:0005623;[GO:0005739]; GO:00432…
High	IsMasterProtein	Q9UDR5	Alpha-aminoadipic semialdehyde synthase, mitochondrial OS=Homo sapiens GN=AASS PE=1 SV=1	0	15.8152	7.12743	7	16	7	7	1	926	102.066	6.64	10157	ENSG00000008311	AASS	7	cell organization and biogenesis;metabolic process	mitochondrion;organelle lumen	catalytic activity	Pf01262, Pf03435, Pf05222	[GO:0003824]; GO:0003674;[GO:0005739]; GO:0043231; GO:0044444; GO:0043227; GO:0043229; GO:0005737; GO:0044424; GO:0043226; GO:0005622; GO:0044464; GO:0005575; GO:0005623;[GO:0005759]; GO:0044429; GO:0070013; GO:0005739; GO:0044444; GO:0044446; GO:0043233; GO:0043231; GO:0005737; GO:0044424; GO:0043229; GO:0044422; GO:0031974; GO:0043227; GO:0005622; GO:0044464; GO:0043226; GO:0005575; GO:0005623;…
High	IsMasterProtein	P61163	Alpha-centractin OS=Homo sapiens GN=ACTR1A PE=1 SV=1	0	46.4255	35.6383	11	53	7	7	1	376	42.587	6.64	10121	ENSG00000138107	ACTR1A	10	cell organization and biogenesis;transport	cytoplasm;cytoskeleton;cytosol	nucleotide binding	Pf00022	[GO:0000086]; GO:0000278; GO:0044772; GO:0044839; GO:0007049; GO:0044770; GO:1903047; GO:0044763; GO:0022402; GO:0009987; GO:0044699; GO:0008150;[GO:0000166]; GO:0036094; GO:1901265; GO:0005488; GO:0097159; GO:1901363; GO:0003674;[GO:0000278]; GO:0007049; GO:0044763; GO:0009987; GO:0044699; GO:0008150;[GO:0005524]; GO:0032550; GO:0032559; GO:0035639; GO:0001883; GO:0032549; GO:0030554; GO:0032555…
High	IsMasterProtein	P02511	Alpha-crystallin B chain OS=Homo sapiens GN=CRYAB PE=1 SV=2	0	47.6738	57.7143	9	57	9	9	1	175	20.146	7.33	1410	ENSG00000109846	CRYAB	11	cell death;cell organization and biogenesis;metabolic process;regulation of biological process;response to stimulus	cell surface;cytoplasm;cytoskeleton;cytosol;Golgi;membrane;mitochondrion;nucleus	metal ion binding;protein binding;structural molecule activity	Pf00011, Pf00525	[GO:0001666]; GO:0006950; GO:0036293; GO:0050896; GO:0070482; GO:0008150; GO:0009628;[GO:0002088]; GO:0043010; GO:0044767; GO:0048856; GO:0001654; GO:0032502; GO:0044699; GO:0007423; GO:0008150; GO:0048513; GO:0048731; GO:0007275; GO:0044707; GO:0032501;[GO:0005212]; GO:0005198; GO:0003674;[GO:0005515]; GO:0005488; GO:0003674;[GO:0005634]; GO:0043231; GO:0043227; GO:0043229; GO:0043226; GO:004442…
High	IsMasterProtein	P06733	Alpha-enolase OS=Homo sapiens GN=ENO1 PE=1 SV=2	0	240.381	82.2581	37	550	32	32	1	434	47.139	7.39	2023	ENSG00000074800	ENO1	1	metabolic process;regulation of biological process;response to stimulus	cytoplasm;cytosol;membrane;nucleus	catalytic activity;DNA binding;metal ion binding;protein binding;RNA binding	Pf00113, Pf03952, Pf13378	[GO:0000015]; GO:0044445; GO:1902494; GO:0005829; GO:0044444; GO:0043234; GO:0005737; GO:0044424; GO:0032991; GO:0005622; GO:0044464; GO:0005575; GO:0005623;[GO:0000122]; GO:0006357; GO:0006366; GO:0045892; GO:0006355; GO:0006351; GO:0010629; GO:1903507; GO:2000113; GO:0010468; GO:1903506; GO:2000112; GO:0010467; GO:0034645; GO:0097659; GO:0010605; GO:1902679; GO:0010558; GO:0031327; GO:0060255; …
High	IsMasterProtein	P06280	Alpha-galactosidase A OS=Homo sapiens GN=GLA PE=1 SV=1	0.00125471	7.27835	5.12821	2	2	2	2	1	429	48.735	5.6	2717	ENSG00000102393	GLA	X	metabolic process;regulation of biological process	cytoplasm;extracellular;Golgi;organelle lumen;vacuole	catalytic activity;protein binding	Pf02065	[GO:0003824]; GO:0003674;[GO:0004553]; GO:0016798; GO:0016787; GO:0003824; GO:0003674;[GO:0004557]; GO:0015925; GO:0004553; GO:0016798; GO:0016787; GO:0003824; GO:0003674;[GO:0005102]; GO:0005515; GO:0005488; GO:0003674;[GO:0005515]; GO:0005488; GO:0003674;[GO:0005576]; GO:0005575;[GO:0005737]; GO:0044424; GO:0005622; GO:0044464; GO:0005575; GO:0005623;[GO:0005764]; GO:0000323; GO:0005773; GO:004…
High	IsMasterProtein	P35475	Alpha-L-iduronidase OS=Homo sapiens GN=IDUA PE=1 SV=2	0.00282167	5.16546	4.90046	2	3	2	2	1	653	72.625	9.14	3425	ENSG00000127415	IDUA	4	cell organization and biogenesis;metabolic process	organelle lumen;vacuole	catalytic activity;protein binding	Pf01229	[GO:0000902]; GO:0032989; GO:0009653; GO:0016043; GO:0048869; GO:0032502; GO:0048856; GO:0009987; GO:0071840; GO:0044763; GO:0044767; GO:0008150; GO:0044699;[GO:0003940]; GO:0004553; GO:0016798; GO:0016787; GO:0003824; GO:0003674;[GO:0004553]; GO:0016798; GO:0016787; GO:0003824; GO:0003674;[GO:0005102]; GO:0005515; GO:0005488; GO:0003674;[GO:0005764]; GO:0000323; GO:0005773; GO:0043231; GO:004444…
High	IsMasterProtein	Q9NTJ4	Alpha-mannosidase 2C1 OS=Homo sapiens GN=MAN2C1 PE=1 SV=1	0.000676819	8.28696	3.26923	2	3	2	2	1	1040	115.762	6.57	4123	ENSG00000140400	MAN2C1	15	metabolic process	vacuole	catalytic activity;metal ion binding	Pf01074, Pf07748, Pf09261	[GO:0003824]; GO:0003674;[GO:0004553]; GO:0016798; GO:0016787; GO:0003824; GO:0003674;[GO:0004559]; GO:0015923; GO:0004553; GO:0016798; GO:0016787; GO:0003824; GO:0003674;[GO:0005773]; GO:0043231; GO:0044444; GO:0043227; GO:0043229; GO:0005737; GO:0044424; GO:0043226; GO:0005622; GO:0044464; GO:0005575; GO:0005623;[GO:0005975]; GO:0044238; GO:0071704; GO:0008152; GO:0008150;[GO:0006013]; GO:00193…
High	IsMasterProtein	P17050	Alpha-N-acetylgalactosaminidase OS=Homo sapiens GN=NAGA PE=1 SV=2	0.0026262	5.60887	4.13625	1	4	1	1	1	411	46.534	5.19	4668	ENSG00000198951	NAGA	22	metabolic process	cytoplasm;vacuole	catalytic activity;protein binding	Pf02065	[GO:0003824]; GO:0003674;[GO:0004553]; GO:0016798; GO:0016787; GO:0003824; GO:0003674;[GO:0004557]; GO:0015925; GO:0004553; GO:0016798; GO:0016787; GO:0003824; GO:0003674;[GO:0005737]; GO:0044424; GO:0005622; GO:0044464; GO:0005575; GO:0005623;[GO:0005764]; GO:0000323; GO:0005773; GO:0043231; GO:0044444; GO:0043227; GO:0043229; GO:0005737; GO:0044424; GO:0043226; GO:0005622; GO:0044464; GO:000557…
High	IsMasterProtein	P54802	Alpha-N-acetylglucosaminidase OS=Homo sapiens GN=NAGLU PE=1 SV=2	0	21.6006	13.8627	6	12	5	6	1	743	82.214	6.65	4669	ENSG00000108784	NAGLU	17	cell organization and biogenesis;metabolic process;response to stimulus	organelle lumen;vacuole	catalytic activity	Pf05089, Pf12971, Pf12972	[GO:0004561]; GO:0015929; GO:0004553; GO:0016798; GO:0016787; GO:0003824; GO:0003674;[GO:0005764]; GO:0000323; GO:0005773; GO:0043231; GO:0044444; GO:0043227; GO:0043229; GO:0005737; GO:0044424; GO:0043226; GO:0005622; GO:0044464; GO:0005575; GO:0005623;[GO:0005975]; GO:0044238; GO:0071704; GO:0008152; GO:0008150;[GO:0006027]; GO:0006026; GO:0030203; GO:0006022; GO:0009057; GO:1901136; GO:1901565…
High	IsMasterProtein	Q9NVD7	Alpha-parvin OS=Homo sapiens GN=PARVA PE=1 SV=1	0	60.1406	31.1828	11	65	9	9	1	372	42.217	5.95	55742	ENSG00000197702	PARVA	11	cell organization and biogenesis;cellular component movement;regulation of biological process;response to stimulus	cytoplasm;cytoskeleton;cytosol;membrane	protein binding	Pf00307	[GO:0001525]; GO:0044767; GO:0048514; GO:0048646; GO:0032502; GO:0044699; GO:0001568; GO:0009653; GO:0008150; GO:0001944; GO:0048856; GO:0048731; GO:0072358; GO:0007275; GO:0072359; GO:0044707; GO:0032501;[GO:0002040]; GO:0001525; GO:0044767; GO:0048514; GO:0048646; GO:0032502; GO:0044699; GO:0001568; GO:0009653; GO:0008150; GO:0001944; GO:0048856; GO:0048731; GO:0072358; GO:0007275; GO:0072359; …
High	IsMasterProtein	P54920	Alpha-soluble NSF attachment protein OS=Homo sapiens GN=NAPA PE=1 SV=3	0	71.4156	61.0169	15	61	13	15	1	295	33.211	5.36	8775	ENSG00000105402	NAPA	19	cell communication;cell differentiation;cell organization and biogenesis;metabolic process;regulation of biological process;transport	cytosol;membrane	protein binding	Pf14938	[GO:0000139]; GO:0044431; GO:0098588; GO:0005794; GO:0044444; GO:0044446; GO:0031090; GO:0012505; GO:0043231; GO:0005737; GO:0044424; GO:0043229; GO:0044422; GO:0016020; GO:0043227; GO:0044464; GO:0005622; GO:0043226; GO:0005575; GO:0005623;[GO:0000149]; GO:0005515; GO:0005488; GO:0003674;[GO:0005483]; GO:0005515; GO:0005488; GO:0003674;[GO:0005515]; GO:0005488; GO:0003674;[GO:0005774]; GO:004443…
High	IsMasterProtein	P37840	Alpha-synuclein OS=Homo sapiens GN=SNCA PE=1 SV=1	0	48.5082	58.5714	9	62	6	9	1	140	14.451	4.7	6622	ENSG00000145335	SNCA	4	cell communication;cell death;cell organization and biogenesis;metabolic process;regulation of biological process;response to stimulus;transport	cytoplasm;cytoskeleton;cytosol;endoplasmic reticulum;extracellular;Golgi;membrane;mitochondrion;nucleus;ribosome;vacuole	catalytic activity;DNA binding;enzyme regulator activity;metal ion binding;protein binding;transporter activity	Pf01387	[GO:0000122]; GO:0006357; GO:0006366; GO:0045892; GO:0006355; GO:0006351; GO:0010629; GO:1903507; GO:2000113; GO:0010468; GO:1903506; GO:2000112; GO:0010467; GO:0034645; GO:0097659; GO:0010605; GO:1902679; GO:0010558; GO:0031327; GO:0060255; GO:2001141; GO:0010556; GO:0031326; GO:0043170; GO:0009059; GO:0044249; GO:0044260; GO:0032774; GO:0009892; GO:0051253; GO:0009890; GO:0031324; GO:0019222; G…
High	IsMasterProtein	P40222	Alpha-taxilin OS=Homo sapiens GN=TXLNA PE=1 SV=3	0	12.6369	11.9048	4	5	4	4	1	546	61.853	6.52	200081	ENSG00000084652	TXLNA	1	cell proliferation;transport	cytoplasm;extracellular;membrane	protein binding	Pf09728	[GO:0005125]; GO:0005102; GO:0005515; GO:0005488; GO:0003674;[GO:0005515]; GO:0005488; GO:0003674;[GO:0005576]; GO:0005575;[GO:0005737]; GO:0044424; GO:0005622; GO:0044464; GO:0005575; GO:0005623;[GO:0006887]; GO:0016192; GO:0032940; GO:0006810; GO:0044763; GO:0046903; GO:0051649; GO:0051234; GO:0009987; GO:0044699; GO:0044765; GO:0051641; GO:0051179; GO:0008150; GO:1902578;[GO:0008283]; GO:00446…
High	IsMasterProtein	P21397	Amine oxidase [flavin-containing] A OS=Homo sapiens GN=MAOA PE=1 SV=1	0	136.719	55.5977	27	162	22	22	1	527	59.644	7.85	4128	ENSG00000189221	MAOA	X	cell communication;metabolic process;transport	membrane;mitochondrion	catalytic activity;nucleotide binding	Pf01593, Pf13450	[GO:0005739]; GO:0043231; GO:0044444; GO:0043227; GO:0043229; GO:0005737; GO:0044424; GO:0043226; GO:0005622; GO:0044464; GO:0005575; GO:0005623;[GO:0005741]; GO:0031966; GO:0031968; GO:0098588; GO:0005740; GO:0031090; GO:0044429; GO:0019867; GO:0031967; GO:0044424; GO:0098805; GO:0016020; GO:0043227; GO:0044422; GO:0005739; GO:0044444; GO:0044446; GO:0031975; GO:0005622; GO:0044464; GO:0005575; …
High	IsMasterProtein	P27338	Amine oxidase [flavin-containing] B OS=Homo sapiens GN=MAOB PE=1 SV=3	0	97.5457	47.5	22	140	17	17	1	520	58.725	7.5	4129	ENSG00000069535	MAOB	X	metabolic process;regulation of biological process;response to stimulus	membrane;mitochondrion	catalytic activity;nucleotide binding;protein binding	Pf00070, Pf00890, Pf01266, Pf01494, Pf01593, Pf01946, Pf03486, Pf07992, Pf12831, Pf13450, Pf13738	[GO:0005739]; GO:0043231; GO:0044444; GO:0043227; GO:0043229; GO:0005737; GO:0044424; GO:0043226; GO:0005622; GO:0044464; GO:0005575; GO:0005623;[GO:0005740]; GO:0031967; GO:0044429; GO:0031975; GO:0043227; GO:0044446; GO:0005739; GO:0044444; GO:0044464; GO:0043226; GO:0043229; GO:0044422; GO:0044424; GO:0043231; GO:0005737; GO:0005575; GO:0005623; GO:0005622;[GO:0005741]; GO:0031966; GO:0031968;…
High	IsMasterProtein	Q12904	Aminoacyl tRNA synthase complex-interacting multifunctional protein 1 OS=Homo sapiens GN=AIMP1 PE=1 SV=2	0	27.2679	32.3718	8	26	7	7	1	312	34.331	8.43	9255	ENSG00000164022	AIMP1	4	cell communication;cell death;cellular component movement;defense response;metabolic process;regulation of biological process;response to stimulus	cell surface;cytoplasm;cytosol;endoplasmic reticulum;extracellular;Golgi;membrane;nucleus	catalytic activity;protein binding;RNA binding	Pf01588	[GO:0000049]; GO:0003723; GO:0003676; GO:0097159; GO:1901363; GO:0005488; GO:0003674;[GO:0001525]; GO:0044767; GO:0048514; GO:0048646; GO:0032502; GO:0044699; GO:0001568; GO:0009653; GO:0008150; GO:0001944; GO:0048856; GO:0048731; GO:0072358; GO:0007275; GO:0072359; GO:0044707; GO:0032501;[GO:0001937]; GO:0001935; GO:0001936; GO:0050680; GO:0050673; GO:0050678; GO:0008285; GO:0008283; GO:0042127;…
High	IsMasterProtein	Q13155	Aminoacyl tRNA synthase complex-interacting multifunctional protein 2 OS=Homo sapiens GN=AIMP2 PE=1 SV=2	0	12.4924	16.5625	5	12	5	5	1	320	35.326	8.22	7965	ENSG00000106305	AIMP2	7	cell death;cell differentiation;development;metabolic process;regulation of biological process	cytoplasm;cytosol;membrane;nucleus	protein binding	Pf13410, Pf14497	[GO:0005515]; GO:0005488; GO:0003674;[GO:0005634]; GO:0043231; GO:0043227; GO:0043229; GO:0043226; GO:0044424; GO:0005575; GO:0005622; GO:0044464; GO:0005623;[GO:0005737]; GO:0044424; GO:0005622; GO:0044464; GO:0005575; GO:0005623;[GO:0005829]; GO:0044444; GO:0005737; GO:0044424; GO:0005622; GO:0044464; GO:0005575; GO:0005623;[GO:0006412]; GO:0010467; GO:0034645; GO:0043043; GO:0044267; GO:004317…
High	IsMasterProtein	Q03154	Aminoacylase-1 OS=Homo sapiens GN=ACY1 PE=1 SV=1	0	85.0412	64.951	19	78	19	19	1	408	45.856	6.18	95	ENSG00000243989	ACY1	3	metabolic process	cytoplasm;cytosol	catalytic activity;metal ion binding;protein binding	Pf01546, Pf07687	[GO:0004046]; GO:0016811; GO:0016810; GO:0016787; GO:0003824; GO:0003674;[GO:0005515]; GO:0005488; GO:0003674;[GO:0005737]; GO:0044424; GO:0005622; GO:0044464; GO:0005575; GO:0005623;[GO:0005829]; GO:0044444; GO:0005737; GO:0044424; GO:0005622; GO:0044464; GO:0005575; GO:0005623;[GO:0006508]; GO:0019538; GO:0043170; GO:0044238; GO:0071704; GO:0008152; GO:0008150;[GO:0006520]; GO:0019752; GO:00442…
High	IsMasterProtein	Q9H4A4	Aminopeptidase B OS=Homo sapiens GN=RNPEP PE=1 SV=2	0	70.8709	42.6154	20	58	20	20	1	650	72.549	5.74	6051	ENSG00000176393	RNPEP	1	metabolic process	extracellular;membrane	catalytic activity;metal ion binding	Pf01433, Pf09127, Pf13485	[GO:0004177]; GO:0008238; GO:0070011; GO:0008233; GO:0016787; GO:0003824; GO:0003674;[GO:0004301]; GO:0016803; GO:0016801; GO:0016787; GO:0003824; GO:0003674;[GO:0005488]; GO:0003674;[GO:0005576]; GO:0005575;[GO:0005615]; GO:0044421; GO:0005575; GO:0005576;[GO:0005886]; GO:0016020; GO:0044464; GO:0071944; GO:0005575; GO:0005623;[GO:0006508]; GO:0019538; GO:0043170; GO:0044238; GO:0071704; GO:0008…
High	IsMasterProtein	P15144	Aminopeptidase N OS=Homo sapiens GN=ANPEP PE=1 SV=4	0	101.58	29.3692	29	93	29	29	1	967	109.471	5.48	290	ENSG00000166825	ANPEP	15	cell differentiation;development;metabolic process;response to stimulus	cytoplasm;cytosol;membrane	catalytic activity;metal ion binding;receptor activity	Pf01433, Pf10023, Pf11838, Pf13485	[GO:0001525]; GO:0044767; GO:0048514; GO:0048646; GO:0032502; GO:0044699; GO:0001568; GO:0009653; GO:0008150; GO:0001944; GO:0048856; GO:0048731; GO:0072358; GO:0007275; GO:0072359; GO:0044707; GO:0032501;[GO:0001618]; GO:0004872; GO:0060089; GO:0003674;[GO:0002003]; GO:0002002; GO:0016486; GO:0001991; GO:0010817; GO:0060177; GO:0006518; GO:0016485; GO:0042445; GO:0003081; GO:0065008; GO:0051246;…
High	IsMasterProtein	Q01433	AMP deaminase 2 OS=Homo sapiens GN=AMPD2 PE=1 SV=2	0.00282167	5.19577	3.41297	2	4	2	2	1	879	100.624	6.93	271	ENSG00000116337	AMPD2	1	metabolic process	cytosol	catalytic activity;metal ion binding;protein binding	Pf00962	[GO:0003876]; GO:0047623; GO:0016814; GO:0019239; GO:0016810; GO:0003824; GO:0016787; GO:0003674;[GO:0005515]; GO:0005488; GO:0003674;[GO:0005575];[GO:0005829]; GO:0044444; GO:0005737; GO:0044424; GO:0005622; GO:0044464; GO:0005575; GO:0005623;[GO:0006144]; GO:0009112; GO:0072521; GO:0055086; GO:1901564; GO:0006725; GO:0034641; GO:0046483; GO:1901360; GO:0006139; GO:0044281; GO:0044763; GO:000680…
High	IsMasterProtein	Q01432	AMP deaminase 3 OS=Homo sapiens GN=AMPD3 PE=1 SV=1	0.00357634	4.56819	1.95567	2	3	2	2	1	767	88.756	6.98	272	ENSG00000133805	AMPD3	11	metabolic process	cytosol	catalytic activity;metal ion binding	Pf00962	[GO:0003876]; GO:0047623; GO:0016814; GO:0019239; GO:0016810; GO:0003824; GO:0016787; GO:0003674;[GO:0005829]; GO:0044444; GO:0005737; GO:0044424; GO:0005622; GO:0044464; GO:0005575; GO:0005623;[GO:0006144]; GO:0009112; GO:0072521; GO:0055086; GO:1901564; GO:0006725; GO:0034641; GO:0046483; GO:1901360; GO:0006139; GO:0044281; GO:0044763; GO:0006807; GO:0071704; GO:0044237; GO:0044238; GO:0044710;…
High	IsMasterProtein	Q7Z5R6	Amyloid beta A4 precursor protein-binding family B member 1-interacting protein OS=Homo sapiens GN=APBB1IP PE=1 SV=1	0	33.156	21.7718	10	29	10	10	1	666	73.137	5.59	54518	ENSG00000077420	APBB1IP	10	coagulation;regulation of biological process;response to stimulus	cytoplasm;cytoskeleton;cytosol;membrane	protein binding	Pf00169, Pf00788	[GO:0002291]; GO:0002286; GO:0002285; GO:0006955; GO:0042110; GO:0002366; GO:0046649; GO:0002376; GO:0050896; GO:0070489; GO:0002263; GO:0045321; GO:0008150; GO:0071593; GO:0001775; GO:0002252; GO:0070486; GO:0044763; GO:0007159; GO:0034109; GO:0009987; GO:0044699; GO:0016337; GO:0098602; GO:0098609; GO:0007155; GO:0022610;[GO:0005515]; GO:0005488; GO:0003674;[GO:0005543]; GO:0008289; GO:0043168;…
High	IsMasterProtein	Q6FI81	Anamorsin OS=Homo sapiens GN=CIAPIN1 PE=1 SV=2	0.000350631	9.74369	12.1795	4	7	4	4	1	312	33.561	5.62	57019	ENSG00000005194	CIAPIN1	16	cell death;cell organization and biogenesis;metabolic process;regulation of biological process	cytoplasm;mitochondrion;nucleus	catalytic activity;metal ion binding;protein binding	Pf05093, Pf08241	[GO:0005515]; GO:0005488; GO:0003674;[GO:0005634]; GO:0043231; GO:0043227; GO:0043229; GO:0043226; GO:0044424; GO:0005575; GO:0005622; GO:0044464; GO:0005623;[GO:0005654]; GO:0031981; GO:0044428; GO:0070013; GO:0005634; GO:0044446; GO:0043233; GO:0043231; GO:0043229; GO:0044422; GO:0044424; GO:0031974; GO:0043227; GO:0043226; GO:0005575; GO:0005622; GO:0044464; GO:0005623;[GO:0005730]; GO:0031981…
High	IsMasterProtein	Q9Y679	Ancient ubiquitous protein 1 OS=Homo sapiens GN=AUP1 PE=1 SV=1	0.000676819	8.34009	6.51261	3	6	3	3	1	476	52.995	8.09	550		AUP1	2	metabolic process;regulation of biological process;transport	endoplasmic reticulum;membrane	enzyme regulator activity;protein binding	Pf02845	[GO:0000839]; GO:0000836; GO:0000835; GO:0000153; GO:0000502; GO:0005783; GO:0005789; GO:0044432; GO:0098796; GO:0000151; GO:0005737; GO:0044444; GO:0043234; GO:0044424; GO:0012505; GO:0043231; GO:0042175; GO:0044425; GO:0098588; GO:0044446; GO:0016020; GO:1990234; GO:0032991; GO:0005622; GO:0044464; GO:0043227; GO:0043229; GO:0005575; GO:0031090; GO:0044422; GO:1902494; GO:0005623; GO:0043226;[G…
High	IsMasterProtein	P03950	Angiogenin OS=Homo sapiens GN=ANG PE=1 SV=1	0.00125471	7.41215	21.7687	3	4	3	3	1	147	16.539	9.64	283	ENSG00000214274	ANG	14	cell communication;cell death;cell differentiation;cell organization and biogenesis;cellular component movement;defense response;development;metabolic process;regulation of biological process;response to stimulus	extracellular;nucleus	catalytic activity;DNA binding;metal ion binding;protein binding;RNA binding	Pf00074	[GO:0001525]; GO:0044767; GO:0048514; GO:0048646; GO:0032502; GO:0044699; GO:0001568; GO:0009653; GO:0008150; GO:0001944; GO:0048856; GO:0048731; GO:0072358; GO:0007275; GO:0072359; GO:0044707; GO:0032501;[GO:0001541]; GO:0008585; GO:0022602; GO:0044702; GO:0044767; GO:0048608; GO:0008406; GO:0046545; GO:0042698; GO:0044699; GO:0048511; GO:0022414; GO:0032502; GO:0003006; GO:0048856; GO:0061458; …
High	IsMasterProtein	P12821	Angiotensin-converting enzyme OS=Homo sapiens GN=ACE PE=1 SV=1	0.0048675	4.22632	1.99081	2	2	2	2	1	1306	149.62	6.39	1636	ENSG00000159640	ACE	17	cell differentiation;cell proliferation;metabolic process;regulation of biological process;transport	cytoplasm;endosome;extracellular;membrane;vacuole	catalytic activity;metal ion binding;protein binding	Pf01401	[GO:0001822]; GO:0044767; GO:0048513; GO:0072001; GO:0032502; GO:0044699; GO:0048731; GO:0048856; GO:0001655; GO:0008150; GO:0007275; GO:0044707; GO:0032501;[GO:0001974]; GO:0048771; GO:0044707; GO:0032501; GO:0044699; GO:0008150;[GO:0002003]; GO:0002002; GO:0016486; GO:0001991; GO:0010817; GO:0060177; GO:0006518; GO:0016485; GO:0042445; GO:0003081; GO:0065008; GO:0051246; GO:0043603; GO:1901564;…
High	IsMasterProtein	P01019	Angiotensinogen OS=Homo sapiens GN=AGT PE=1 SV=1	0	43.3534	19.7938	8	42	8	8	1	485	53.121	6.32	183	ENSG00000135744	AGT	1	cell communication;cell differentiation;cell growth;cell organization and biogenesis;cell proliferation;cellular homeostasis;metabolic process;regulation of biological process;response to stimulus;transport	cytoplasm;extracellular	enzyme regulator activity;protein binding	Pf00079	[GO:0001543]; GO:0001542; GO:0022602; GO:0008585; GO:0030728; GO:0042698; GO:0044699; GO:0048511; GO:0008406; GO:0046545; GO:0007292; GO:0044702; GO:0048609; GO:0008150; GO:0044767; GO:0045137; GO:0048513; GO:0048608; GO:0046660; GO:0007276; GO:0022414; GO:0032504; GO:0032502; GO:0003006; GO:0007275; GO:0007548; GO:0048731; GO:0048856; GO:0061458; GO:0019953; GO:0000003; GO:0032501; GO:0044707; G…
High	IsMasterProtein	P16157	Ankyrin-1 OS=Homo sapiens GN=ANK1 PE=1 SV=3	0	198.048	33.1207	47	175	47	47	1	1881	206.137	6.01	286	ENSG00000029534	ANK1	8	cell organization and biogenesis;cellular component movement;metabolic process;regulation of biological process;response to stimulus;transport	cytoplasm;cytoskeleton;cytosol;endoplasmic reticulum;membrane;nucleus	protein binding;structural molecule activity	Pf00023, Pf00531, Pf00791, Pf12796, Pf13606, Pf13637, Pf13857	[GO:0005198]; GO:0003674;[GO:0005200]; GO:0005198; GO:0003674;[GO:0005515]; GO:0005488; GO:0003674;[GO:0005634]; GO:0043231; GO:0043227; GO:0043229; GO:0043226; GO:0044424; GO:0005575; GO:0005622; GO:0044464; GO:0005623;[GO:0005737]; GO:0044424; GO:0005622; GO:0044464; GO:0005575; GO:0005623;[GO:0005829]; GO:0044444; GO:0005737; GO:0044424; GO:0005622; GO:0044464; GO:0005575; GO:0005623;[GO:00058…
High	IsMasterProtein	Q01484	Ankyrin-2 OS=Homo sapiens GN=ANK2 PE=1 SV=4	0	33.6148	3.71494	10	24	8	8	1	3957	433.448	5.14	287	ENSG00000145362	ANK2	4	cell communication;cell organization and biogenesis;cellular component movement;cellular homeostasis;regulation of biological process;response to stimulus;transport	cytoplasm;cytoskeleton;cytosol;membrane;nucleus	protein binding;structural molecule activity	Pf00023, Pf00531, Pf00791, Pf04621, Pf05109, Pf05539, Pf09726, Pf12737, Pf12796, Pf13606, Pf13637, Pf13857, Pf15279, Pf15427, Pf15440, Pf15449	[GO:0002027]; GO:0008016; GO:0065008; GO:0060047; GO:1903522; GO:0065007; GO:0003015; GO:0008015; GO:0044057; GO:0008150; GO:0003013; GO:0003008; GO:0051239; GO:0044707; GO:0032501; GO:0050789; GO:0044699;[GO:0003283]; GO:0003230; GO:0003279; GO:0003205; GO:0044767; GO:0048856; GO:0007507; GO:0032502; GO:0044699; GO:0048513; GO:0072358; GO:0008150; GO:0048731; GO:0072359; GO:0007275; GO:0044707; …
High	IsMasterProtein	Q12955	Ankyrin-3 OS=Homo sapiens GN=ANK3 PE=1 SV=3	0.00282167	5.591	0.548321	2	2	1	1	1	4377	480.113	6.49	288	ENSG00000151150	ANK3	10	cell organization and biogenesis;cellular component movement;regulation of biological process;response to stimulus;transport	cell surface;cytoplasm;cytoskeleton;endoplasmic reticulum;Golgi;membrane;vacuole	protein binding;structural molecule activity	Pf00023, Pf00531, Pf00791, Pf12796, Pf13606, Pf13637, Pf13857	[GO:0000281]; GO:0000278; GO:0061640; GO:1903047; GO:0007049; GO:0000910; GO:0022402; GO:0044763; GO:0051301; GO:0009987; GO:0044699; GO:0008150;[GO:0005200]; GO:0005198; GO:0003674;[GO:0005515]; GO:0005488; GO:0003674;[GO:0005737]; GO:0044424; GO:0005622; GO:0044464; GO:0005575; GO:0005623;[GO:0005764]; GO:0000323; GO:0005773; GO:0043231; GO:0044444; GO:0043227; GO:0043229; GO:0005737; GO:004442…
High	IsMasterProtein	P04083	Annexin A1 OS=Homo sapiens GN=ANXA1 PE=1 SV=2	0	181.045	73.6994	28	286	28	28	1	346	38.69	7.02	301	ENSG00000135046	ANXA1	9	cell differentiation;cell organization and biogenesis;cellular component movement;defense response;metabolic process;regulation of biological process;response to stimulus;transport	cell surface;cytoplasm;cytoskeleton;endosome;extracellular;membrane;nucleus;vacuole	catalytic activity;DNA binding;enzyme regulator activity;metal ion binding;protein binding;RNA binding;structural molecule activity	Pf00191	[GO:0000733]; GO:0006259; GO:0044260; GO:0090304; GO:0043170; GO:0044237; GO:0006139; GO:0071704; GO:0008152; GO:0009987; GO:0006725; GO:0034641; GO:0044238; GO:0046483; GO:1901360; GO:0008150; GO:0006807;[GO:0001533]; GO:0005886; GO:0016020; GO:0044464; GO:0071944; GO:0005575; GO:0005623;[GO:0001780]; GO:0001776; GO:0002262; GO:0002376; GO:0048872; GO:0008150; GO:0042592; GO:0065008; GO:0065007;…
High	IsMasterProtein	P50995	Annexin A11 OS=Homo sapiens GN=ANXA11 PE=1 SV=1	0	72.0267	34.2574	16	68	15	16	1	505	54.355	7.65	311	ENSG00000122359	ANXA11	10	cell division;response to stimulus;transport	cytoplasm;cytoskeleton;membrane;nucleus;vacuole	metal ion binding;protein binding;RNA binding	Pf00191	[GO:0005509]; GO:0046872; GO:0043169; GO:0043167; GO:0005488; GO:0003674;[GO:0005515]; GO:0005488; GO:0003674;[GO:0005544]; GO:0005543; GO:0008289; GO:0043168; GO:0005488; GO:0043167; GO:0003674;[GO:0005634]; GO:0043231; GO:0043227; GO:0043229; GO:0043226; GO:0044424; GO:0005575; GO:0005622; GO:0044464; GO:0005623;[GO:0005635]; GO:0012505; GO:0031967; GO:0044428; GO:0044464; GO:0031975; GO:004322…
High	IsMasterProtein	P07355	Annexin A2 OS=Homo sapiens GN=ANXA2 PE=1 SV=2	0	265.083	85.2507	46	697	12	46	1	339	38.58	7.75	302	ENSG00000182718	ANXA2	15	cell organization and biogenesis;regulation of biological process;response to stimulus;transport	cell surface;cytoplasm;cytosol;endosome;extracellular;membrane;nucleus	enzyme regulator activity;metal ion binding;protein binding;RNA binding	Pf00191	[GO:0001525]; GO:0044767; GO:0048514; GO:0048646; GO:0032502; GO:0044699; GO:0001568; GO:0009653; GO:0008150; GO:0001944; GO:0048856; GO:0048731; GO:0072358; GO:0007275; GO:0072359; GO:0044707; GO:0032501;[GO:0001726]; GO:0031252; GO:0042995; GO:0044464; GO:0005575; GO:0005623;[GO:0001765]; GO:0031579; GO:0071709; GO:0044802; GO:0022607; GO:0044091; GO:0044763; GO:0061024; GO:0016043; GO:0044085;…
High	IsMasterProtein	P12429	Annexin A3 OS=Homo sapiens GN=ANXA3 PE=1 SV=3	0	63.9994	56.3467	16	66	16	16	1	323	36.353	5.92	306	ENSG00000138772	ANXA3	4	defense response;regulation of biological process;response to stimulus;transport	cytoplasm;membrane	enzyme regulator activity;metal ion binding;protein binding	Pf00191	[GO:0004859]; GO:0055102; GO:0004857; GO:0030234; GO:0098772; GO:0003674;[GO:0005509]; GO:0046872; GO:0043169; GO:0043167; GO:0005488; GO:0003674;[GO:0005544]; GO:0005543; GO:0008289; GO:0043168; GO:0005488; GO:0043167; GO:0003674;[GO:0005737]; GO:0044424; GO:0005622; GO:0044464; GO:0005575; GO:0005623;[GO:0005886]; GO:0016020; GO:0044464; GO:0071944; GO:0005575; GO:0005623;[GO:0006909]; GO:00068…
High	IsMasterProtein	P09525	Annexin A4 OS=Homo sapiens GN=ANXA4 PE=1 SV=4	0	88.2016	63.9498	18	107	17	17	1	319	35.86	6.13	307		ANXA4	2	cell differentiation;regulation of biological process;response to stimulus	cell surface;cytoplasm;membrane;nucleus	enzyme regulator activity;metal ion binding;protein binding	Pf00191	[GO:0004859]; GO:0055102; GO:0004857; GO:0030234; GO:0098772; GO:0003674;[GO:0005509]; GO:0046872; GO:0043169; GO:0043167; GO:0005488; GO:0003674;[GO:0005515]; GO:0005488; GO:0003674;[GO:0005544]; GO:0005543; GO:0008289; GO:0043168; GO:0005488; GO:0043167; GO:0003674;[GO:0005634]; GO:0043231; GO:0043227; GO:0043229; GO:0043226; GO:0044424; GO:0005575; GO:0005622; GO:0044464; GO:0005623;[GO:000573…
High	IsMasterProtein	P08758	Annexin A5 OS=Homo sapiens GN=ANXA5 PE=1 SV=2	0	204.166	88.4375	36	314	35	35	1	320	35.914	5.05	308	ENSG00000164111	ANXA5	4	cell organization and biogenesis;coagulation;regulation of biological process;response to stimulus	cytoplasm;membrane;nucleus	enzyme regulator activity;metal ion binding;protein binding	Pf00191	[GO:0002230]; GO:0050691; GO:0050688; GO:0002697; GO:0002831; GO:0031347; GO:0032101; GO:0043900; GO:0051607; GO:0002252; GO:0002682; GO:0009607; GO:0048583; GO:0006952; GO:0080134; GO:0009605; GO:0050789; GO:0051704; GO:0009615; GO:0098542; GO:0002376; GO:0050896; GO:0006950; GO:0008150; GO:0065007; GO:0051707; GO:0043207;[GO:0004859]; GO:0055102; GO:0004857; GO:0030234; GO:0098772; GO:0003674;[…
High	IsMasterProtein	P08133	Annexin A6 OS=Homo sapiens GN=ANXA6 PE=1 SV=3	0	355.833	80.9807	66	514	66	66	1	673	75.826	5.6	309	ENSG00000197043	ANXA6	5	cell organization and biogenesis;cellular homeostasis;regulation of biological process;response to stimulus;transport	cytoplasm;membrane;mitochondrion	metal ion binding;nucleotide binding;protein binding;transporter activity	Pf00191	[GO:0005509]; GO:0046872; GO:0043169; GO:0043167; GO:0005488; GO:0003674;[GO:0005515]; GO:0005488; GO:0003674;[GO:0005525]; GO:0032550; GO:0032561; GO:0035639; GO:0001883; GO:0032549; GO:0019001; GO:0032555; GO:0043168; GO:1901265; GO:0001882; GO:0017076; GO:0032553; GO:0043167; GO:0097159; GO:1901363; GO:0036094; GO:0097367; GO:0000166; GO:0005488; GO:0003674;[GO:0005544]; GO:0005543; GO:0008289…
High	IsMasterProtein	P20073	Annexin A7 OS=Homo sapiens GN=ANXA7 PE=1 SV=3	0	67.714	37.0902	18	86	18	18	1	488	52.706	5.68	310	ENSG00000138279	ANXA7	10	cell differentiation;cell organization and biogenesis;cell proliferation;cellular homeostasis;metabolic process;regulation of biological process;response to stimulus	cytosol;membrane;nucleus	metal ion binding;protein binding;RNA binding	Pf00191	[GO:0005178]; GO:0005102; GO:0032403; GO:0050839; GO:0005515; GO:0044877; GO:0005488; GO:0003674;[GO:0005509]; GO:0046872; GO:0043169; GO:0043167; GO:0005488; GO:0003674;[GO:0005515]; GO:0005488; GO:0003674;[GO:0005544]; GO:0005543; GO:0008289; GO:0043168; GO:0005488; GO:0043167; GO:0003674;[GO:0005634]; GO:0043231; GO:0043227; GO:0043229; GO:0043226; GO:0044424; GO:0005575; GO:0005622; GO:004446…
High	IsMasterProtein	Q9NW15	Anoctamin-10 OS=Homo sapiens GN=ANO10 PE=1 SV=2	0	20.2224	12.2727	7	16	7	7	1	660	76.28	7.4	55129	ENSG00000160746	ANO10	3	cell death;transport	membrane	transporter activity	Pf04547	[GO:0005227]; GO:0005261; GO:0022839; GO:0005216; GO:0008324; GO:0022836; GO:0015075; GO:0022838; GO:0015267; GO:0022891; GO:0022803; GO:0022857; GO:0022892; GO:0005215; GO:0003674;[GO:0005229]; GO:0005254; GO:0022839; GO:0005253; GO:0015108; GO:0022836; GO:0005216; GO:0008509; GO:0015103; GO:0015267; GO:0015075; GO:0022838; GO:0022803; GO:0022891; GO:0022857; GO:0022892; GO:0005215; GO:0003674;[…
High	IsMasterProtein	Q4KMQ2	Anoctamin-6 OS=Homo sapiens GN=ANO6 PE=1 SV=2	0	23.4113	10.5495	8	14	8	8	1	910	106.096	7.77	196527	ENSG00000177119	ANO6	12	cell organization and biogenesis;cellular component movement;cellular homeostasis;coagulation;regulation of biological process;response to stimulus;transport	cell surface;membrane	protein binding;transporter activity	Pf04547	[GO:0002407]; GO:0030595; GO:0036336; GO:0050900; GO:0060326; GO:0002376; GO:0016477; GO:0006935; GO:0070887; GO:0008150; GO:0048870; GO:0042221; GO:0042330; GO:0051716; GO:0006928; GO:0040011; GO:0051674; GO:0050896; GO:0009605; GO:0009987; GO:0044763; GO:0051179; GO:0044699;[GO:0002543]; GO:0002526; GO:0030194; GO:0006954; GO:0007596; GO:0030193; GO:0050820; GO:0090303; GO:1900048; GO:0006952; …
High	IsMasterProtein	P58335	Anthrax toxin receptor 2 OS=Homo sapiens GN=ANTXR2 PE=1 SV=5	0.00282167	5.36675	4.49898	2	3	2	2	1	489	53.632	7.46	118429	ENSG00000163297	ANTXR2	4	transport	endoplasmic reticulum;extracellular;membrane	metal ion binding;protein binding;receptor activity	Pf00092, Pf05586, Pf05587, Pf13519	[GO:0004872]; GO:0060089; GO:0003674;[GO:0005515]; GO:0005488; GO:0003674;[GO:0005576]; GO:0005575;[GO:0005783]; GO:0012505; GO:0043231; GO:0044444; GO:0044464; GO:0043227; GO:0043229; GO:0005737; GO:0044424; GO:0005575; GO:0005623; GO:0043226; GO:0005622;[GO:0005789]; GO:0042175; GO:0044425; GO:0044432; GO:0098588; GO:0012505; GO:0016020; GO:0044464; GO:0005575; GO:0005783; GO:0044444; GO:004444…
High	IsMasterProtein	Q03518	Antigen peptide transporter 1 OS=Homo sapiens GN=TAP1 PE=1 SV=2	0	16.5931	10.1485	4	6	4	4	1	808	87.163	8.02	6890	ENSG00000227816; ENSG00000168394; ENSG00000224212; ENSG00000226173; ENSG00000206297; ENSG00000230705; ENSG00000232367	TAP1	CHR_HSCHR6_MHC_APD_CTG1; 6; CHR_HSCHR6_MHC_DBB_CTG1; CHR_HSCHR6_MHC_MANN_CTG1; CHR_HSCHR6_MHC_QBL_CTG1; CHR_HSCHR6_MHC_MCF_CTG1; CHR_HSCHR6_MHC_COX_CTG1	defense response;metabolic process;regulation of biological process;response to stimulus;transport	endoplasmic reticulum;membrane;mitochondrion	catalytic activity;nucleotide binding;protein binding;transporter activity	Pf00005, Pf00664, Pf13304, Pf13476	[GO:0000166]; GO:0036094; GO:1901265; GO:0005488; GO:0097159; GO:1901363; GO:0003674;[GO:0002250]; GO:0006955; GO:0002376; GO:0050896; GO:0008150;[GO:0002376]; GO:0008150;[GO:0002474]; GO:0048002; GO:0019882; GO:0002376; GO:0008150;[GO:0002479]; GO:0042590; GO:0002474; GO:0002478; GO:0048002; GO:0019884; GO:0019882; GO:0002376; GO:0008150;[GO:0005215]; GO:0003674;[GO:0005515]; GO:0005488; GO:0003…
High	IsMasterProtein	Q03519	Antigen peptide transporter 2 OS=Homo sapiens GN=TAP2 PE=1 SV=1	0	11.3574	8.16327	4	8	4	4	1	686	75.616	8.02	6891	ENSG00000204267; ENSG00000228582; ENSG00000206299; ENSG00000206235	TAP2	6; CHR_HSCHR6_MHC_COX_CTG1; CHR_HSCHR6_MHC_QBL_CTG1; CHR_HSCHR6_MHC_MANN_CTG1	metabolic process;regulation of biological process;response to stimulus;transport	endoplasmic reticulum;membrane	catalytic activity;nucleotide binding;protein binding;transporter activity	Pf00005, Pf00664, Pf13304, Pf13476, Pf13481, Pf13555	[GO:0000166]; GO:0036094; GO:1901265; GO:0005488; GO:0097159; GO:1901363; GO:0003674;[GO:0002250]; GO:0006955; GO:0002376; GO:0050896; GO:0008150;[GO:0002376]; GO:0008150;[GO:0002474]; GO:0048002; GO:0019882; GO:0002376; GO:0008150;[GO:0002479]; GO:0042590; GO:0002474; GO:0002478; GO:0048002; GO:0019884; GO:0019882; GO:0002376; GO:0008150;[GO:0002481]; GO:0002477; GO:0002428; GO:0002478; GO:00024…
High	IsMasterProtein	P01008	Antithrombin-III OS=Homo sapiens GN=SERPINC1 PE=1 SV=1	0	118.503	56.4655	28	161	28	28	1	464	52.569	6.71	462	ENSG00000117601	SERPINC1	1	coagulation;regulation of biological process;response to stimulus	extracellular;membrane	enzyme regulator activity;protein binding	Pf00079	[GO:0002020]; GO:0019899; GO:0005515; GO:0005488; GO:0003674;[GO:0004867]; GO:0004866; GO:0030414; GO:0061135; GO:0004857; GO:0061134; GO:0030234; GO:0098772; GO:0003674;[GO:0005515]; GO:0005488; GO:0003674;[GO:0005576]; GO:0005575;[GO:0005615]; GO:0044421; GO:0005575; GO:0005576;[GO:0005886]; GO:0016020; GO:0044464; GO:0071944; GO:0005575; GO:0005623;[GO:0007584]; GO:0031667; GO:0042221; GO:0009…
High	IsMasterProtein	Q10567	AP-1 complex subunit beta-1 OS=Homo sapiens GN=AP1B1 PE=1 SV=2	0	97.7321	30.5585	24	79	14	14	1	949	104.57	5.06	162	ENSG00000100280	AP1B1	22	cell organization and biogenesis;regulation of biological process;transport	cytosol;Golgi;membrane	protein binding;transporter activity	Pf01602, Pf02883, Pf09066, Pf12717, Pf13646	[GO:0000139]; GO:0044431; GO:0098588; GO:0005794; GO:0044444; GO:0044446; GO:0031090; GO:0012505; GO:0043231; GO:0005737; GO:0044424; GO:0043229; GO:0044422; GO:0016020; GO:0043227; GO:0044464; GO:0005622; GO:0043226; GO:0005575; GO:0005623;[GO:0005215]; GO:0003674;[GO:0005488]; GO:0003674;[GO:0005515]; GO:0005488; GO:0003674;[GO:0005765]; GO:0005764; GO:0098852; GO:0000323; GO:0005774; GO:000577…
High	IsMasterProtein	O43747	AP-1 complex subunit gamma-1 OS=Homo sapiens GN=AP1G1 PE=1 SV=5	0	30.3718	14.2336	11	22	10	11	1	822	91.293	6.8	164	ENSG00000166747	AP1G1	16	cell organization and biogenesis;regulation of biological process;transport	cytoplasm;cytosol;endosome;Golgi;membrane	protein binding;transporter activity	Pf01602, Pf02883	[GO:0000139]; GO:0044431; GO:0098588; GO:0005794; GO:0044444; GO:0044446; GO:0031090; GO:0012505; GO:0043231; GO:0005737; GO:0044424; GO:0043229; GO:0044422; GO:0016020; GO:0043227; GO:0044464; GO:0005622; GO:0043226; GO:0005575; GO:0005623;[GO:0005215]; GO:0003674;[GO:0005488]; GO:0003674;[GO:0005515]; GO:0005488; GO:0003674;[GO:0005737]; GO:0044424; GO:0005622; GO:0044464; GO:0005575; GO:000562…
High	IsMasterProtein	Q9BXS5	AP-1 complex subunit mu-1 OS=Homo sapiens GN=AP1M1 PE=1 SV=3	0	25.8327	26.0047	9	22	6	9	1	423	48.556	7.3	8907	ENSG00000072958	AP1M1	19	cell organization and biogenesis;regulation of biological process;transport	cytosol;Golgi;membrane	protein binding	Pf00928	[GO:0000139]; GO:0044431; GO:0098588; GO:0005794; GO:0044444; GO:0044446; GO:0031090; GO:0012505; GO:0043231; GO:0005737; GO:0044424; GO:0043229; GO:0044422; GO:0016020; GO:0043227; GO:0044464; GO:0005622; GO:0043226; GO:0005575; GO:0005623;[GO:0005515]; GO:0005488; GO:0003674;[GO:0005765]; GO:0005764; GO:0098852; GO:0000323; GO:0005774; GO:0005773; GO:0044437; GO:0098588; GO:0098805; GO:0043231;…
High	IsMasterProtein	P61966	AP-1 complex subunit sigma-1A OS=Homo sapiens GN=AP1S1 PE=1 SV=1	0	10.385	10.1266	1	4	1	1	1	158	18.721	5.73	1174	ENSG00000106367	AP1S1	7	cell organization and biogenesis;regulation of biological process;response to stimulus;transport	cytosol;Golgi;membrane	transporter activity	Pf01217	[GO:0000139]; GO:0044431; GO:0098588; GO:0005794; GO:0044444; GO:0044446; GO:0031090; GO:0012505; GO:0043231; GO:0005737; GO:0044424; GO:0043229; GO:0044422; GO:0016020; GO:0043227; GO:0044464; GO:0005622; GO:0043226; GO:0005575; GO:0005623;[GO:0005765]; GO:0005764; GO:0098852; GO:0000323; GO:0005774; GO:0005773; GO:0044437; GO:0098588; GO:0098805; GO:0043231; GO:0044444; GO:0044446; GO:0031090; …
High	IsMasterProtein	P56377	AP-1 complex subunit sigma-2 OS=Homo sapiens GN=AP1S2 PE=1 SV=1	0.00332502	4.90553	10.1911	1	4	1	1	1	157	18.603	5.47	8905	ENSG00000182287	AP1S2	X	cell organization and biogenesis;regulation of biological process;transport	cytosol;Golgi;membrane	protein binding;transporter activity	Pf01217	[GO:0000139]; GO:0044431; GO:0098588; GO:0005794; GO:0044444; GO:0044446; GO:0031090; GO:0012505; GO:0043231; GO:0005737; GO:0044424; GO:0043229; GO:0044422; GO:0016020; GO:0043227; GO:0044464; GO:0005622; GO:0043226; GO:0005575; GO:0005623;[GO:0005515]; GO:0005488; GO:0003674;[GO:0005765]; GO:0005764; GO:0098852; GO:0000323; GO:0005774; GO:0005773; GO:0044437; GO:0098588; GO:0098805; GO:0043231;…
High	IsMasterProtein	O95782	AP-2 complex subunit alpha-1 OS=Homo sapiens GN=AP2A1 PE=1 SV=3	0	93.6517	31.3204	28	83	14	14	1	977	107.478	7.03	160	ENSG00000196961	AP2A1	19	cell communication;cellular component movement;regulation of biological process;response to stimulus;transport	cytosol;membrane	protein binding;transporter activity	Pf01602, Pf02296, Pf02883, Pf13646	[GO:0005488]; GO:0003674;[GO:0005515]; GO:0005488; GO:0003674;[GO:0005829]; GO:0044444; GO:0005737; GO:0044424; GO:0005622; GO:0044464; GO:0005575; GO:0005623;[GO:0005886]; GO:0016020; GO:0044464; GO:0071944; GO:0005575; GO:0005623;[GO:0005905]; GO:0012505; GO:0044464; GO:0098589; GO:0005575; GO:0005623; GO:0016020; GO:0044425; GO:0098805;[GO:0006810]; GO:0051234; GO:0051179; GO:0008150;[GO:00068…
High	IsMasterProtein	O94973	AP-2 complex subunit alpha-2 OS=Homo sapiens GN=AP2A2 PE=1 SV=2	0	88.0866	34.5048	25	67	11	11	1	939	103.895	6.96	161	ENSG00000183020	AP2A2	11	cell communication;cellular component movement;regulation of biological process;response to stimulus;transport	cytosol;membrane	protein binding;transporter activity	Pf01602, Pf02296, Pf02883, Pf13646	[GO:0003674];[GO:0005488]; GO:0003674;[GO:0005515]; GO:0005488; GO:0003674;[GO:0005829]; GO:0044444; GO:0005737; GO:0044424; GO:0005622; GO:0044464; GO:0005575; GO:0005623;[GO:0005886]; GO:0016020; GO:0044464; GO:0071944; GO:0005575; GO:0005623;[GO:0005905]; GO:0012505; GO:0044464; GO:0098589; GO:0005575; GO:0005623; GO:0016020; GO:0044425; GO:0098805;[GO:0006810]; GO:0051234; GO:0051179; GO:0008…
High	IsMasterProtein	P63010	AP-2 complex subunit beta OS=Homo sapiens GN=AP2B1 PE=1 SV=1	0	88.6114	30.7364	24	88	14	14	1	937	104.486	5.38	163	ENSG00000006125	AP2B1	17	cell communication;cell organization and biogenesis;cellular component movement;regulation of biological process;response to stimulus;transport	cytosol;membrane	protein binding;transporter activity	Pf01602, Pf02883, Pf09066, Pf12717, Pf13646	[GO:0005048]; GO:0042277; GO:0033218; GO:0005488; GO:0003674;[GO:0005488]; GO:0003674;[GO:0005515]; GO:0005488; GO:0003674;[GO:0005802]; GO:0005794; GO:0098791; GO:0012505; GO:0043231; GO:0044444; GO:0031984; GO:0044431; GO:0044464; GO:0043227; GO:0043229; GO:0005737; GO:0044424; GO:0044446; GO:0005575; GO:0005623; GO:0043226; GO:0005622; GO:0044422;[GO:0005829]; GO:0044444; GO:0005737; GO:004442…
High	IsMasterProtein	Q96CW1	AP-2 complex subunit mu OS=Homo sapiens GN=AP2M1 PE=1 SV=2	0	43.936	38.8506	15	56	15	15	1	435	49.623	9.54	1173	ENSG00000161203	AP2M1	3	cell communication;cell organization and biogenesis;cellular component movement;regulation of biological process;response to stimulus;transport	cytosol;membrane;mitochondrion	protein binding;transporter activity	Pf00928	[GO:0005048]; GO:0042277; GO:0033218; GO:0005488; GO:0003674;[GO:0005215]; GO:0003674;[GO:0005515]; GO:0005488; GO:0003674;[GO:0005739]; GO:0043231; GO:0044444; GO:0043227; GO:0043229; GO:0005737; GO:0044424; GO:0043226; GO:0005622; GO:0044464; GO:0005575; GO:0005623;[GO:0005765]; GO:0005764; GO:0098852; GO:0000323; GO:0005774; GO:0005773; GO:0044437; GO:0098588; GO:0098805; GO:0043231; GO:004444…
High	IsMasterProtein	P53680	AP-2 complex subunit sigma OS=Homo sapiens GN=AP2S1 PE=1 SV=2	0	16.7024	39.4366	6	14	6	6	1	142	17.007	6.18	1175	ENSG00000042753	AP2S1	19	cell communication;cell organization and biogenesis;cellular component movement;regulation of biological process;response to stimulus;transport	cytosol;membrane	protein binding;transporter activity	Pf01217	[GO:0005215]; GO:0003674;[GO:0005515]; GO:0005488; GO:0003674;[GO:0005829]; GO:0044444; GO:0005737; GO:0044424; GO:0005622; GO:0044464; GO:0005575; GO:0005623;[GO:0005886]; GO:0016020; GO:0044464; GO:0071944; GO:0005575; GO:0005623;[GO:0005905]; GO:0012505; GO:0044464; GO:0098589; GO:0005575; GO:0005623; GO:0016020; GO:0044425; GO:0098805;[GO:0006810]; GO:0051234; GO:0051179; GO:0008150;[GO:00068…
High	IsMasterProtein	Q2M2I8	AP2-associated protein kinase 1 OS=Homo sapiens GN=AAK1 PE=1 SV=3	0.00206734	6.36183	3.01769	2	5	2	2	1	961	103.821	6.6	22848	ENSG00000115977	AAK1	2	metabolic process;regulation of biological process;transport	membrane	catalytic activity;nucleotide binding;protein binding	Pf00069, Pf07714	[GO:0000166]; GO:0036094; GO:1901265; GO:0005488; GO:0097159; GO:1901363; GO:0003674;[GO:0004672]; GO:0016301; GO:0016773; GO:0016772; GO:0016740; GO:0003824; GO:0003674;[GO:0004674]; GO:0004672; GO:0016301; GO:0016773; GO:0016772; GO:0016740; GO:0003824; GO:0003674;[GO:0005112]; GO:0005102; GO:0005515; GO:0005488; GO:0003674;[GO:0005515]; GO:0005488; GO:0003674;[GO:0005524]; GO:0032550; GO:00325…
High	IsMasterProtein	O00203	AP-3 complex subunit beta-1 OS=Homo sapiens GN=AP3B1 PE=1 SV=3	0	32.148	10.8775	13	20	11	13	1	1094	121.244	6.04	8546	ENSG00000132842	AP3B1	5	cell organization and biogenesis;cellular component movement;coagulation;regulation of biological process;transport	Golgi;membrane	protein binding	Pf01602, Pf13646, Pf14796, Pf14797	[GO:0005488]; GO:0003674;[GO:0005765]; GO:0005764; GO:0098852; GO:0000323; GO:0005774; GO:0005773; GO:0044437; GO:0098588; GO:0098805; GO:0043231; GO:0044444; GO:0044446; GO:0031090; GO:0016020; GO:0043227; GO:0043229; GO:0005737; GO:0044424; GO:0044422; GO:0005575; GO:0043226; GO:0005622; GO:0044464; GO:0005623;[GO:0005794]; GO:0012505; GO:0043231; GO:0044444; GO:0044464; GO:0043227; GO:0043229;…
High	IsMasterProtein	O14617	AP-3 complex subunit delta-1 OS=Homo sapiens GN=AP3D1 PE=1 SV=1	0	26.2306	10.4076	9	11	9	9	1	1153	130.076	8.48	8943	ENSG00000065000	AP3D1	19	cell organization and biogenesis;cellular component movement;metabolic process;regulation of biological process;transport	cytoplasm;Golgi;membrane	transporter activity	Pf01602, Pf06375	[GO:0000139]; GO:0044431; GO:0098588; GO:0005794; GO:0044444; GO:0044446; GO:0031090; GO:0012505; GO:0043231; GO:0005737; GO:0044424; GO:0043229; GO:0044422; GO:0016020; GO:0043227; GO:0044464; GO:0005622; GO:0043226; GO:0005575; GO:0005623;[GO:0005215]; GO:0003674;[GO:0005488]; GO:0003674;[GO:0005654]; GO:0031981; GO:0044428; GO:0070013; GO:0005634; GO:0044446; GO:0043233; GO:0043231; GO:0043229…
High	IsMasterProtein	Q9Y2T2	AP-3 complex subunit mu-1 OS=Homo sapiens GN=AP3M1 PE=1 SV=1	0.000350631	9.56072	13.8756	3	4	2	3	1	418	46.909	6.93	26985	ENSG00000185009	AP3M1	10	cellular component movement;transport	Golgi;membrane;vacuole	protein binding	Pf00928, Pf01217	[GO:0005515]; GO:0005488; GO:0003674;[GO:0005764]; GO:0000323; GO:0005773; GO:0043231; GO:0044444; GO:0043227; GO:0043229; GO:0005737; GO:0044424; GO:0043226; GO:0005622; GO:0044464; GO:0005575; GO:0005623;[GO:0005765]; GO:0005764; GO:0098852; GO:0000323; GO:0005774; GO:0005773; GO:0044437; GO:0098588; GO:0098805; GO:0043231; GO:0044444; GO:0044446; GO:0031090; GO:0016020; GO:0043227; GO:0043229;…
High	IsMasterProtein	P02647	Apolipoprotein A-I OS=Homo sapiens GN=APOA1 PE=1 SV=1	0	186.875	83.5206	36	355	35	35	1	267	30.759	5.76	335	ENSG00000118137	APOA1	11	cell organization and biogenesis;cell proliferation;cellular component movement;coagulation;metabolic process;regulation of biological process;response to stimulus;transport	cell surface;cytosol;endosome;extracellular;membrane;nucleus;organelle lumen	enzyme regulator activity;protein binding;transporter activity	Pf01442	[GO:0001523]; GO:0016101; GO:0006721; GO:0006720; GO:0044255; GO:0006629; GO:0044237; GO:0044763; GO:0044238; GO:0044710; GO:0071704; GO:0008152; GO:0009987; GO:0044699; GO:0008150;[GO:0001540]; GO:0042277; GO:0033218; GO:0005488; GO:0003674;[GO:0001932]; GO:0006468; GO:0031399; GO:0042325; GO:0006464; GO:0016310; GO:0032268; GO:0019220; GO:0036211; GO:0044267; GO:0006796; GO:0031323; GO:0051246;…
High	IsMasterProtein	P02652	Apolipoprotein A-II OS=Homo sapiens GN=APOA2 PE=1 SV=1	0	20.4838	41	4	34	4	4	1	100	11.168	6.62	336	ENSG00000158874	APOA2	1	cell organization and biogenesis;defense response;metabolic process;regulation of biological process;response to stimulus;transport	cytosol;endosome;extracellular;organelle lumen	enzyme regulator activity;protein binding;transporter activity	Pf04711	[GO:0001523]; GO:0016101; GO:0006721; GO:0006720; GO:0044255; GO:0006629; GO:0044237; GO:0044763; GO:0044238; GO:0044710; GO:0071704; GO:0008152; GO:0009987; GO:0044699; GO:0008150;[GO:0002526]; GO:0006954; GO:0006952; GO:0006950; GO:0050896; GO:0008150;[GO:0002740]; GO:0002374; GO:0002719; GO:0002739; GO:0050710; GO:0002367; GO:0006955; GO:0050663; GO:0001818; GO:0002701; GO:0002718; GO:0050777;…
High	IsMasterProtein	P06727	Apolipoprotein A-IV OS=Homo sapiens GN=APOA4 PE=1 SV=3	0	107.119	63.8889	27	127	27	27	1	396	45.371	5.38	337		APOA4	11	cell organization and biogenesis;defense response;metabolic process;regulation of biological process;response to stimulus;transport	cell surface;cytosol;endosome;extracellular;organelle lumen	antioxidant activity;catalytic activity;enzyme regulator activity;metal ion binding;protein binding;transporter activity	Pf01442, Pf06386, Pf07902	[GO:0001523]; GO:0016101; GO:0006721; GO:0006720; GO:0044255; GO:0006629; GO:0044237; GO:0044763; GO:0044238; GO:0044710; GO:0071704; GO:0008152; GO:0009987; GO:0044699; GO:0008150;[GO:0002227]; GO:0002385; GO:0045087; GO:0002251; GO:0006952; GO:0006955; GO:0006950; GO:0002376; GO:0050896; GO:0008150;[GO:0005319]; GO:0022892; GO:0005215; GO:0003674;[GO:0005507]; GO:0046914; GO:0046872; GO:0043169…
High	IsMasterProtein	Q0VD83	Apolipoprotein B receptor OS=Homo sapiens GN=APOBR PE=1 SV=2	0.00659805	3.83443	2.57353	2	2	2	2	1	1088	114.805	4.4	55911	ENSG00000184730	APOBR	16	metabolic process;transport	membrane	receptor activity		[GO:0005886]; GO:0016020; GO:0044464; GO:0071944; GO:0005575; GO:0005623;[GO:0006629]; GO:0044238; GO:0044710; GO:0071704; GO:0008152; GO:0044699; GO:0008150;[GO:0006641]; GO:0006639; GO:0006638; GO:0046486; GO:0044255; GO:0006629; GO:0044237; GO:0044763; GO:0044238; GO:0044710; GO:0071704; GO:0008152; GO:0009987; GO:0044699; GO:0008150;[GO:0006810]; GO:0051234; GO:0051179; GO:0008150;[GO:0006869…
High	IsMasterProtein	P04114	Apolipoprotein B-100 OS=Homo sapiens GN=APOB PE=1 SV=2	0	593.395	37.8917	146	533	146	146	1	4563	515.283	7.05	338	ENSG00000084674	APOB	2	cell organization and biogenesis;cellular component movement;coagulation;metabolic process;regulation of biological process;response to stimulus;transport	cytoplasm;cytoskeleton;cytosol;endoplasmic reticulum;endosome;extracellular;Golgi;membrane;organelle lumen	protein binding;transporter activity	Pf01347, Pf04286, Pf06448, Pf09172, Pf12491	[GO:0001523]; GO:0016101; GO:0006721; GO:0006720; GO:0044255; GO:0006629; GO:0044237; GO:0044763; GO:0044238; GO:0044710; GO:0071704; GO:0008152; GO:0009987; GO:0044699; GO:0008150;[GO:0001701]; GO:0043009; GO:0009792; GO:0009790; GO:0007275; GO:0044767; GO:0048856; GO:0044707; GO:0032502; GO:0044699; GO:0032501; GO:0008150;[GO:0005319]; GO:0022892; GO:0005215; GO:0003674;[GO:0005488]; GO:0003674…
High	IsMasterProtein	P02654	Apolipoprotein C-I OS=Homo sapiens GN=APOC1 PE=1 SV=1	0	27.3114	37.3494	6	41	6	6	1	83	9.326	8.47	341	ENSG00000130208	APOC1	19	cell organization and biogenesis;metabolic process;regulation of biological process;transport	endoplasmic reticulum;extracellular	enzyme regulator activity	Pf04691	[GO:0004859]; GO:0055102; GO:0004857; GO:0030234; GO:0098772; GO:0003674;[GO:0005504]; GO:0008289; GO:0033293; GO:0005488; GO:0031406; GO:0003674; GO:0043168; GO:0043177; GO:0043167; GO:0036094;[GO:0005576]; GO:0005575;[GO:0005783]; GO:0012505; GO:0043231; GO:0044444; GO:0044464; GO:0043227; GO:0043229; GO:0005737; GO:0044424; GO:0005575; GO:0005623; GO:0043226; GO:0005622;[GO:0006629]; GO:004423…
High	IsMasterProtein	P02656	Apolipoprotein C-III OS=Homo sapiens GN=APOC3 PE=1 SV=1	0	16.3494	34.3434	3	12	3	3	1	99	10.845	5.41	345	ENSG00000110245	APOC3	11	cell organization and biogenesis;cellular homeostasis;defense response;metabolic process;regulation of biological process;response to stimulus;transport	endosome;extracellular	enzyme regulator activity;protein binding	Pf05778	[GO:0001523]; GO:0016101; GO:0006721; GO:0006720; GO:0044255; GO:0006629; GO:0044237; GO:0044763; GO:0044238; GO:0044710; GO:0071704; GO:0008152; GO:0009987; GO:0044699; GO:0008150;[GO:0005543]; GO:0008289; GO:0043168; GO:0005488; GO:0043167; GO:0003674;[GO:0005576]; GO:0005575;[GO:0005615]; GO:0044421; GO:0005575; GO:0005576;[GO:0005769]; GO:0005768; GO:0012505; GO:0043231; GO:0044444; GO:004446…
High	IsMasterProtein	P05090	Apolipoprotein D OS=Homo sapiens GN=APOD PE=1 SV=1	0	17.0219	26.455	5	16	5	5	1	189	21.262	5.15	347	ENSG00000189058	APOD	3	cell organization and biogenesis;metabolic process;regulation of biological process;response to stimulus;transport	endoplasmic reticulum;extracellular;ribosome	protein binding;transporter activity	Pf00061, Pf03973, Pf08212	[GO:0000302]; GO:0006979; GO:1901700; GO:0006950; GO:0042221; GO:0050896; GO:0008150;[GO:0001525]; GO:0044767; GO:0048514; GO:0048646; GO:0032502; GO:0044699; GO:0001568; GO:0009653; GO:0008150; GO:0001944; GO:0048856; GO:0048731; GO:0072358; GO:0007275; GO:0072359; GO:0044707; GO:0032501;[GO:0005215]; GO:0003674;[GO:0005319]; GO:0022892; GO:0005215; GO:0003674;[GO:0005515]; GO:0005488; GO:000367…
High	IsMasterProtein	P02649	Apolipoprotein E OS=Homo sapiens GN=APOE PE=1 SV=1	0	115.604	73.817	25	136	25	25	1	317	36.132	5.73	348	ENSG00000130203	APOE	19	cell communication;cell death;cell differentiation;cell organization and biogenesis;cellular homeostasis;metabolic process;regulation of biological process;response to stimulus;transport	cytoplasm;endoplasmic reticulum;endosome;extracellular;Golgi;membrane;nucleus;organelle lumen	antioxidant activity;catalytic activity;enzyme regulator activity;metal ion binding;protein binding;transporter activity	Pf01442	[GO:0000302]; GO:0006979; GO:1901700; GO:0006950; GO:0042221; GO:0050896; GO:0008150;[GO:0001523]; GO:0016101; GO:0006721; GO:0006720; GO:0044255; GO:0006629; GO:0044237; GO:0044763; GO:0044238; GO:0044710; GO:0071704; GO:0008152; GO:0009987; GO:0044699; GO:0008150;[GO:0001540]; GO:0042277; GO:0033218; GO:0005488; GO:0003674;[GO:0001937]; GO:0001935; GO:0001936; GO:0050680; GO:0050673; GO:0050678…
High	IsMasterProtein	Q13790	Apolipoprotein F OS=Homo sapiens GN=APOF PE=1 SV=2	0.00206734	6.45455	8.28221	2	3	2	2	1	326	35.377	5.64	319	ENSG00000175336	APOF	12	metabolic process;transport	extracellular	protein binding;transporter activity	Pf15148	[GO:0005102]; GO:0005515; GO:0005488; GO:0003674;[GO:0005319]; GO:0022892; GO:0005215; GO:0003674;[GO:0005576]; GO:0005575;[GO:0006629]; GO:0044238; GO:0044710; GO:0071704; GO:0008152; GO:0044699; GO:0008150;[GO:0006641]; GO:0006639; GO:0006638; GO:0046486; GO:0044255; GO:0006629; GO:0044237; GO:0044763; GO:0044238; GO:0044710; GO:0071704; GO:0008152; GO:0009987; GO:0044699; GO:0008150;[GO:000681…
High	IsMasterProtein	O14791	Apolipoprotein L1 OS=Homo sapiens GN=APOL1 PE=1 SV=5	0	24.9867	19.3467	7	21	7	7	1	398	43.947	5.81	8542	ENSG00000100342	APOL1	22	defense response;metabolic process;response to stimulus;transport	extracellular	protein binding;transporter activity	Pf05461	[GO:0005254]; GO:0005253; GO:0015108; GO:0005216; GO:0008509; GO:0015103; GO:0015075; GO:0022838; GO:0022891; GO:0015267; GO:0022857; GO:0022892; GO:0022803; GO:0005215; GO:0003674;[GO:0005515]; GO:0005488; GO:0003674;[GO:0005576]; GO:0005575;[GO:0005615]; GO:0044421; GO:0005575; GO:0005576;[GO:0006629]; GO:0044238; GO:0044710; GO:0071704; GO:0008152; GO:0044699; GO:0008150;[GO:0006810]; GO:00512…
High	IsMasterProtein	Q9BQE5	Apolipoprotein L2 OS=Homo sapiens GN=APOL2 PE=1 SV=1	0	16.4032	16.3205	6	20	6	6	1	337	37.069	6.74	23780	ENSG00000128335	APOL2	22	defense response;development;metabolic process;response to stimulus;transport	cytoplasm;extracellular;membrane	protein binding	Pf05461	[GO:0005102]; GO:0005515; GO:0005488; GO:0003674;[GO:0005576]; GO:0005575;[GO:0005737]; GO:0044424; GO:0005622; GO:0044464; GO:0005575; GO:0005623;[GO:0005789]; GO:0042175; GO:0044425; GO:0044432; GO:0098588; GO:0012505; GO:0016020; GO:0044464; GO:0005575; GO:0005783; GO:0044444; GO:0044446; GO:0031090; GO:0005623; GO:0043231; GO:0005737; GO:0044424; GO:0043229; GO:0044422; GO:0043227; GO:0005622…
High	IsMasterProtein	O95445	Apolipoprotein M OS=Homo sapiens GN=APOM PE=1 SV=2	0.00125471	7.6692	14.3617	3	7	3	3	1	188	21.239	6.01	55937	ENSG00000227567; ENSG00000224290; ENSG00000206409; ENSG00000226215; ENSG00000204444; ENSG00000231974; ENSG00000235754	APOM	CHR_HSCHR6_MHC_DBB_CTG1; 6; CHR_HSCHR6_MHC_COX_CTG1; CHR_HSCHR6_MHC_QBL_CTG1; CHR_HSCHR6_MHC_MCF_CTG1; CHR_HSCHR6_MHC_MANN_CTG1; CHR_HSCHR6_MHC_SSTO_CTG1	cell organization and biogenesis;metabolic process;regulation of biological process;response to stimulus;transport	extracellular	antioxidant activity;catalytic activity;transporter activity	Pf11032	[GO:0001523]; GO:0016101; GO:0006721; GO:0006720; GO:0044255; GO:0006629; GO:0044237; GO:0044763; GO:0044238; GO:0044710; GO:0071704; GO:0008152; GO:0009987; GO:0044699; GO:0008150;[GO:0005319]; GO:0022892; GO:0005215; GO:0003674;[GO:0005543]; GO:0008289; GO:0043168; GO:0005488; GO:0043167; GO:0003674;[GO:0005576]; GO:0005575;[GO:0005615]; GO:0044421; GO:0005575; GO:0005576;[GO:0005887]; GO:00058…
High	IsMasterProtein	Q9BZZ5	Apoptosis inhibitor 5 OS=Homo sapiens GN=API5 PE=1 SV=3	0	37.1967	20.4198	9	21	9	9	1	524	58.968	7.34	8539	ENSG00000166181	API5	11	cell death;regulation of biological process	cytoplasm;membrane;nucleus;spliceosomal complex	protein binding;RNA binding	Pf05918, Pf13646	[GO:0005488]; GO:0003674;[GO:0005515]; GO:0005488; GO:0003674;[GO:0005634]; GO:0043231; GO:0043227; GO:0043229; GO:0043226; GO:0044424; GO:0005575; GO:0005622; GO:0044464; GO:0005623;[GO:0005654]; GO:0031981; GO:0044428; GO:0070013; GO:0005634; GO:0044446; GO:0043233; GO:0043231; GO:0043229; GO:0044422; GO:0044424; GO:0031974; GO:0043227; GO:0043226; GO:0005575; GO:0005622; GO:0044464; GO:0005623…
High	IsMasterProtein	Q07812	Apoptosis regulator BAX OS=Homo sapiens GN=BAX PE=1 SV=1	0	13.0233	29.1667	4	9	4	4	1	192	21.171	5.22	581	ENSG00000087088	BAX	19	cell death;cell differentiation;cell organization and biogenesis;cell proliferation;cellular component movement;cellular homeostasis;metabolic process;regulation of biological process;response to stimulus;transport	cytoplasm;cytosol;endoplasmic reticulum;membrane;mitochondrion;nucleus	protein binding;transporter activity	Pf00452	[GO:0001101]; GO:0042221; GO:0050896; GO:0008150;[GO:0001541]; GO:0008585; GO:0022602; GO:0044702; GO:0044767; GO:0048608; GO:0008406; GO:0046545; GO:0042698; GO:0044699; GO:0048511; GO:0022414; GO:0032502; GO:0003006; GO:0048856; GO:0061458; GO:0045137; GO:0048513; GO:0046660; GO:0048609; GO:0008150; GO:0048731; GO:0007275; GO:0007548; GO:0032504; GO:0044707; GO:0000003; GO:0032501;[GO:0001764];…
High	IsMasterProtein	Q9ULZ3	Apoptosis-associated speck-like protein containing a CARD OS=Homo sapiens GN=PYCARD PE=1 SV=2	0	30.3378	35.8974	7	18	7	7	1	195	21.613	6.34	29108	ENSG00000103490	PYCARD	16	cell death;cell organization and biogenesis;defense response;metabolic process;regulation of biological process;response to stimulus;transport	cytoplasm;cytosol;endoplasmic reticulum;extracellular;mitochondrion;nucleus	enzyme regulator activity;protein binding	Pf00619, Pf02758	[GO:0001773]; GO:0002274; GO:0045321; GO:0001775; GO:0002376; GO:0044763; GO:0008150; GO:0009987; GO:0044699;[GO:0002020]; GO:0019899; GO:0005515; GO:0005488; GO:0003674;[GO:0002218]; GO:0002253; GO:0045089; GO:0002376; GO:0050778; GO:0031349; GO:0045087; GO:0045088; GO:0008150; GO:0002684; GO:0006955; GO:0048584; GO:0050776; GO:0006952; GO:0031347; GO:0002682; GO:0048518; GO:0050896; GO:0048583;…
High	IsMasterProtein	O95831	Apoptosis-inducing factor 1, mitochondrial OS=Homo sapiens GN=AIFM1 PE=1 SV=1	0	137.02	46.3295	25	135	25	25	1	613	66.859	8.95	9131	ENSG00000156709	AIFM1	X	cell death;cell differentiation;cell organization and biogenesis;cellular homeostasis;metabolic process;regulation of biological process;response to stimulus	cytoplasm;cytosol;membrane;mitochondrion;nucleus	catalytic activity;DNA binding;nucleotide binding;protein binding	Pf00070, Pf07992, Pf14721, Pf14962	[GO:0000252]; GO:0016616; GO:0016614; GO:0016491; GO:0003824; GO:0003674;[GO:0003677]; GO:0003676; GO:0097159; GO:1901363; GO:0005488; GO:0003674;[GO:0004033]; GO:0016616; GO:0016614; GO:0016491; GO:0003824; GO:0003674;[GO:0004448]; GO:0016616; GO:0016614; GO:0016491; GO:0003824; GO:0003674;[GO:0004495]; GO:0016616; GO:0016614; GO:0016491; GO:0003824; GO:0003674;[GO:0005515]; GO:0005488; GO:00036…
High	IsMasterProtein	Q9BRQ8	Apoptosis-inducing factor 2 OS=Homo sapiens GN=AIFM2 PE=1 SV=1	0	22.3989	25.2011	7	20	7	7	1	373	40.501	9.11	84883	ENSG00000042286	AIFM2	10	cell death;cell organization and biogenesis;metabolic process;regulation of biological process	cytoplasm;cytosol;membrane;mitochondrion	catalytic activity;DNA binding;nucleotide binding	Pf00070, Pf07992	[GO:0003677]; GO:0003676; GO:0097159; GO:1901363; GO:0005488; GO:0003674;[GO:0004174]; GO:0016649; GO:0016645; GO:0016491; GO:0003824; GO:0003674;[GO:0005615]; GO:0044421; GO:0005575; GO:0005576;[GO:0005737]; GO:0044424; GO:0005622; GO:0044464; GO:0005575; GO:0005623;[GO:0005739]; GO:0043231; GO:0044444; GO:0043227; GO:0043229; GO:0005737; GO:0044424; GO:0043226; GO:0005622; GO:0044464; GO:000557…
High	IsMasterProtein	Q9UKV3	Apoptotic chromatin condensation inducer in the nucleus OS=Homo sapiens GN=ACIN1 PE=1 SV=2	0.00125471	7.42264	1.71514	2	4	2	2	1	1341	151.771	6.43	22985	ENSG00000100813	ACIN1	14	cell death;cell differentiation;cell organization and biogenesis;metabolic process;regulation of biological process	cytoplasm;cytosol;membrane;nucleus	catalytic activity;nucleotide binding;protein binding;RNA binding	Pf02037, Pf13893	[GO:0000166]; GO:0036094; GO:1901265; GO:0005488; GO:0097159; GO:1901363; GO:0003674;[GO:0002230]; GO:0050691; GO:0050688; GO:0002697; GO:0002831; GO:0031347; GO:0032101; GO:0043900; GO:0051607; GO:0002252; GO:0002682; GO:0009607; GO:0048583; GO:0006952; GO:0080134; GO:0009605; GO:0050789; GO:0051704; GO:0009615; GO:0098542; GO:0002376; GO:0050896; GO:0006950; GO:0008150; GO:0065007; GO:0051707; …
High	IsMasterProtein	P29972	Aquaporin-1 OS=Homo sapiens GN=AQP1 PE=1 SV=3	0	13.8496	22.3048	3	8	3	3	1	269	28.508	7.42	358	ENSG00000240583	AQP1	7	cell organization and biogenesis;cellular homeostasis;metabolic process;regulation of biological process;response to stimulus;transport	cytoplasm;membrane;nucleus	protein binding;transporter activity	Pf00230	[GO:0003091]; GO:0003014; GO:0050891; GO:0003008; GO:0030104; GO:0048871; GO:0050878; GO:0044707; GO:0048878; GO:0042592; GO:0065008; GO:0032501; GO:0044699; GO:0065007; GO:0008150;[GO:0003094]; GO:0097205; GO:0003014; GO:0003008; GO:0044707; GO:0032501; GO:0044699; GO:0008150;[GO:0003097]; GO:0003014; GO:0003091; GO:0006833; GO:0003008; GO:0050891; GO:0042044; GO:0044707; GO:0030104; GO:0048871;…
High	IsMasterProtein	O14520	Aquaporin-7 OS=Homo sapiens GN=AQP7 PE=1 SV=1	0.00206734	6.1544	8.77193	2	3	1	2	1	342	37.207	8.95	364	ENSG00000165269	AQP7	9	cellular homeostasis;metabolic process;response to stimulus;transport	cytoplasm;membrane	transporter activity	Pf00230	[GO:0005215]; GO:0003674;[GO:0005737]; GO:0044424; GO:0005622; GO:0044464; GO:0005575; GO:0005623;[GO:0005886]; GO:0016020; GO:0044464; GO:0071944; GO:0005575; GO:0005623;[GO:0005887]; GO:0005886; GO:0016021; GO:0031226; GO:0016020; GO:0044464; GO:0071944; GO:0031224; GO:0044459; GO:0005575; GO:0005623; GO:0044425;[GO:0005911]; GO:0030054; GO:0005575;[GO:0006091]; GO:0044237; GO:0008152; GO:00099…
High	IsMasterProtein	P09917	Arachidonate 5-lipoxygenase OS=Homo sapiens GN=ALOX5 PE=1 SV=2	0	19.3132	11.7211	7	8	7	7	1	674	77.933	5.77	240	ENSG00000012779; ENSG00000275565	ALOX5	10; CHR_HSCHR10_1_CTG2	defense response;metabolic process;regulation of biological process;response to stimulus	cytoplasm;cytosol;membrane;nucleus	catalytic activity;metal ion binding;protein binding	Pf00305, Pf01477	[GO:0002526]; GO:0006954; GO:0006952; GO:0006950; GO:0050896; GO:0008150;[GO:0002540]; GO:0002538; GO:0002532; GO:0006954; GO:0044707; GO:0006952; GO:0032501; GO:0044699; GO:0006950; GO:0008150; GO:0050896;[GO:0004051]; GO:0016702; GO:0016701; GO:0051213; GO:0016491; GO:0003824; GO:0003674;[GO:0005506]; GO:0046914; GO:0046872; GO:0043169; GO:0043167; GO:0005488; GO:0003674;[GO:0005515]; GO:000548…
High	IsMasterProtein	Q9Y2X7	ARF GTPase-activating protein GIT1 OS=Homo sapiens GN=GIT1 PE=1 SV=2	0.00332502	4.75357	2.75953	2	2	1	1	1	761	84.289	6.8	28964	ENSG00000108262	GIT1	17	cellular component movement;regulation of biological process;response to stimulus	cytoplasm;cytosol;membrane	enzyme regulator activity;metal ion binding;protein binding	Pf00023, Pf01412, Pf08518, Pf12205, Pf12796, Pf13637, Pf13857	[GO:0005096]; GO:0008047; GO:0030695; GO:0030234; GO:0060589; GO:0098772; GO:0003674;[GO:0005515]; GO:0005488; GO:0003674;[GO:0005737]; GO:0044424; GO:0005622; GO:0044464; GO:0005575; GO:0005623;[GO:0005829]; GO:0044444; GO:0005737; GO:0044424; GO:0005622; GO:0044464; GO:0005575; GO:0005623;[GO:0005925]; GO:0005924; GO:0005912; GO:0030055; GO:0070161; GO:0030054; GO:0005575;[GO:0007411]; GO:00074…
High	IsMasterProtein	Q14161	ARF GTPase-activating protein GIT2 OS=Homo sapiens GN=GIT2 PE=1 SV=2	0.000676819	8.39903	3.95257	4	6	3	3	1	759	84.49	7.23	9815	ENSG00000139436	GIT2	12	regulation of biological process;response to stimulus		enzyme regulator activity;metal ion binding;protein binding	Pf00023, Pf01412, Pf07558, Pf08518, Pf12205, Pf12796, Pf13637, Pf13857	[GO:0005096]; GO:0008047; GO:0030695; GO:0030234; GO:0060589; GO:0098772; GO:0003674;[GO:0005515]; GO:0005488; GO:0003674;[GO:0005654]; GO:0031981; GO:0044428; GO:0070013; GO:0005634; GO:0044446; GO:0043233; GO:0043231; GO:0043229; GO:0044422; GO:0044424; GO:0031974; GO:0043227; GO:0043226; GO:0005575; GO:0005622; GO:0044464; GO:0005623;[GO:0005925]; GO:0005924; GO:0005912; GO:0030055; GO:0070161…
High	IsMasterProtein	P53367	Arfaptin-1 OS=Homo sapiens GN=ARFIP1 PE=1 SV=2	0.00125471	7.65362	9.65147	3	5	3	3	1	373	41.713	6.7	27236	ENSG00000164144	ARFIP1	4	regulation of biological process;transport	cytoplasm;cytosol;membrane	protein binding	Pf03114, Pf06456	[GO:0000139]; GO:0044431; GO:0098588; GO:0005794; GO:0044444; GO:0044446; GO:0031090; GO:0012505; GO:0043231; GO:0005737; GO:0044424; GO:0043229; GO:0044422; GO:0016020; GO:0043227; GO:0044464; GO:0005622; GO:0043226; GO:0005575; GO:0005623;[GO:0003674];[GO:0005515]; GO:0005488; GO:0003674;[GO:0005737]; GO:0044424; GO:0005622; GO:0044464; GO:0005575; GO:0005623;[GO:0005829]; GO:0044444; GO:000573…
High	IsMasterProtein	P52594	Arf-GAP domain and FG repeat-containing protein 1 OS=Homo sapiens GN=AGFG1 PE=1 SV=2	0	17.9992	13.879	5	15	5	5	1	562	58.224	8.63	3267	ENSG00000173744	AGFG1	2	cell differentiation;cell organization and biogenesis;development;regulation of biological process;transport	nucleus	DNA binding;enzyme regulator activity;metal ion binding;protein binding;RNA binding	Pf01412	[GO:0001675]; GO:0003006; GO:0007286; GO:0010927; GO:0022412; GO:0033363; GO:0044702; GO:0070925; GO:1902589; GO:0022414; GO:0032502; GO:0007281; GO:0048515; GO:0009653; GO:0022607; GO:0032989; GO:0044763; GO:0044767; GO:0048646; GO:0032504; GO:0010256; GO:0016050; GO:0044699; GO:0006996; GO:0008150; GO:0007276; GO:0048468; GO:0007283; GO:0030154; GO:0048856; GO:0016043; GO:0044085; GO:0048869; G…
High	IsMasterProtein	O95081	Arf-GAP domain and FG repeat-containing protein 2 OS=Homo sapiens GN=AGFG2 PE=1 SV=2	0.00659805	3.88339	2.7027	1	4	1	1	1	481	48.932	9.11	3268	ENSG00000106351	AGFG2	7	regulation of biological process	membrane	enzyme regulator activity;metal ion binding	Pf01412	[GO:0003674];[GO:0005096]; GO:0008047; GO:0030695; GO:0030234; GO:0060589; GO:0098772; GO:0003674;[GO:0005575];[GO:0008060];[GO:0008150];[GO:0008270]; GO:0046914; GO:0046872; GO:0043169; GO:0043167; GO:0005488; GO:0003674;[GO:0016020]; GO:0005575;[GO:0032312];[GO:0043547]; GO:0043087; GO:0051345; GO:0051336; GO:0043085; GO:0050790; GO:0009893; GO:0044093; GO:0019222; GO:0065009; GO:0008152; GO:00…
High	IsMasterProtein	Q15057	Arf-GAP with coiled-coil, ANK repeat and PH domain-containing protein 2 OS=Homo sapiens GN=ACAP2 PE=1 SV=3	0	21.6433	11.1825	7	15	7	7	1	778	87.973	6.8	23527	ENSG00000114331	ACAP2	3	regulation of biological process;response to stimulus	endosome;membrane	enzyme regulator activity;metal ion binding;protein binding	Pf00023, Pf00169, Pf01412, Pf12796, Pf13637, Pf13857, Pf15413	[GO:0005096]; GO:0008047; GO:0030695; GO:0030234; GO:0060589; GO:0098772; GO:0003674;[GO:0005515]; GO:0005488; GO:0003674;[GO:0005543]; GO:0008289; GO:0043168; GO:0005488; GO:0043167; GO:0003674;[GO:0005768]; GO:0012505; GO:0043231; GO:0044444; GO:0044464; GO:0043227; GO:0043229; GO:0005737; GO:0044424; GO:0005575; GO:0005623; GO:0043226; GO:0005622;[GO:0008060];[GO:0008270]; GO:0046914; GO:00468…
High	IsMasterProtein	Q9ULH1	Arf-GAP with SH3 domain, ANK repeat and PH domain-containing protein 1 OS=Homo sapiens GN=ASAP1 PE=1 SV=4	0	10.2053	4.16298	3	4	3	3	1	1129	125.42	7.31	50807	ENSG00000153317	ASAP1	8	cell organization and biogenesis;regulation of biological process	cytoplasm;cytosol;membrane	enzyme regulator activity;metal ion binding;protein binding	Pf00018, Pf00023, Pf00169, Pf01412, Pf12796, Pf13637, Pf13857, Pf14604	[GO:0005096]; GO:0008047; GO:0030695; GO:0030234; GO:0060589; GO:0098772; GO:0003674;[GO:0005515]; GO:0005488; GO:0003674;[GO:0005543]; GO:0008289; GO:0043168; GO:0005488; GO:0043167; GO:0003674;[GO:0005546]; GO:1902936; GO:1901981; GO:0035091; GO:0005543; GO:0008289; GO:0043168; GO:0005488; GO:0043167; GO:0003674;[GO:0005547]; GO:1901981; GO:0035091; GO:0005543; GO:0008289; GO:0043168; GO:000548…
High	IsMasterProtein	P05089	Arginase-1 OS=Homo sapiens GN=ARG1 PE=1 SV=2	0	12.0365	14.9068	5	17	5	5	1	322	34.713	7.21	383	ENSG00000118520	ARG1	6	cell organization and biogenesis;metabolic process;regulation of biological process;response to stimulus	cytoplasm;cytosol;membrane;nucleus	catalytic activity;metal ion binding	Pf00491	[GO:0000050]; GO:0019627; GO:0043604; GO:0044711; GO:1901566; GO:0043603; GO:0044281; GO:0044763; GO:0071941; GO:1901564; GO:0044271; GO:0009058; GO:0044710; GO:1901576; GO:0034641; GO:0009987; GO:0044699; GO:0006807; GO:0071704; GO:0044249; GO:0008152; GO:0044237; GO:0008150;[GO:0001889]; GO:0048732; GO:0061008; GO:0044767; GO:0048513; GO:0048731; GO:0032502; GO:0044699; GO:0048856; GO:0007275; …
High	IsMasterProtein	P54136	Arginine--tRNA ligase, cytoplasmic OS=Homo sapiens GN=RARS PE=1 SV=2	0	81.2077	42.8788	25	68	25	25	1	660	75.331	6.68	5917	ENSG00000113643	RARS	5	metabolic process	cytoplasm;cytosol;membrane;mitochondrion;nucleus	catalytic activity;nucleotide binding;protein binding;RNA binding	Pf00750, Pf03485, Pf05746	[GO:0000049]; GO:0003723; GO:0003676; GO:0097159; GO:1901363; GO:0005488; GO:0003674;[GO:0000166]; GO:0036094; GO:1901265; GO:0005488; GO:0097159; GO:1901363; GO:0003674;[GO:0004812]; GO:0016876; GO:0016875; GO:0016874; GO:0003824; GO:0003674;[GO:0004814]; GO:0004812; GO:0016876; GO:0016875; GO:0016874; GO:0003824; GO:0003674;[GO:0005515]; GO:0005488; GO:0003674;[GO:0005524]; GO:0032550; GO:00325…
High	IsMasterProtein	P04424	Argininosuccinate lyase OS=Homo sapiens GN=ASL PE=1 SV=4	0	17.9462	14.2241	6	10	6	6	1	464	51.625	6.48	435	ENSG00000126522	ASL	7	cell organization and biogenesis;metabolic process	cytoplasm;cytosol	catalytic activity;protein binding	Pf00206, Pf14698	[GO:0000050]; GO:0019627; GO:0043604; GO:0044711; GO:1901566; GO:0043603; GO:0044281; GO:0044763; GO:0071941; GO:1901564; GO:0044271; GO:0009058; GO:0044710; GO:1901576; GO:0034641; GO:0009987; GO:0044699; GO:0006807; GO:0071704; GO:0044249; GO:0008152; GO:0044237; GO:0008150;[GO:0003824]; GO:0003674;[GO:0004056]; GO:0016842; GO:0016840; GO:0016829; GO:0003824; GO:0003674;[GO:0005515]; GO:0005488…
High	IsMasterProtein	P00966	Argininosuccinate synthase OS=Homo sapiens GN=ASS1 PE=1 SV=2	0	128.499	55.5825	23	158	23	23	1	412	46.501	8.02	445	ENSG00000130707	ASS1	9	defense response;metabolic process;regulation of biological process;response to stimulus	cytoplasm;cytosol;endoplasmic reticulum;membrane;nucleus;vacuole	catalytic activity;nucleotide binding;protein binding;RNA binding	Pf00764, Pf03054, Pf06508	[GO:0000050]; GO:0019627; GO:0043604; GO:0044711; GO:1901566; GO:0043603; GO:0044281; GO:0044763; GO:0071941; GO:1901564; GO:0044271; GO:0009058; GO:0044710; GO:1901576; GO:0034641; GO:0009987; GO:0044699; GO:0006807; GO:0071704; GO:0044249; GO:0008152; GO:0044237; GO:0008150;[GO:0000052]; GO:0006575; GO:1901605; GO:0044237; GO:1901564; GO:0006520; GO:0008152; GO:0009987; GO:0006807; GO:0071704; …
High	IsMasterProtein	O95260	Arginyl-tRNA--protein transferase 1 OS=Homo sapiens GN=ATE1 PE=1 SV=2	0.00206734	5.81614	7.52896	3	3	3	3	1	518	59.052	7.93	11101	ENSG00000107669	ATE1	10	metabolic process	cytoplasm;nucleus	catalytic activity;protein binding	Pf04376, Pf04377	[GO:0004057]; GO:0016755; GO:0016746; GO:0016740; GO:0003824; GO:0003674;[GO:0005515]; GO:0005488; GO:0003674;[GO:0005634]; GO:0043231; GO:0043227; GO:0043229; GO:0043226; GO:0044424; GO:0005575; GO:0005622; GO:0044464; GO:0005623;[GO:0005737]; GO:0044424; GO:0005622; GO:0044464; GO:0005575; GO:0005623;[GO:0016598]; GO:0006464; GO:0006511; GO:0036211; GO:0044267; GO:0019941; GO:0019538; GO:004341…
High	IsMasterProtein	Q9NVT9	Armadillo repeat-containing protein 1 OS=Homo sapiens GN=ARMC1 PE=1 SV=1	0.00235571	5.78315	9.21986	3	7	3	3	1	282	31.261	5.74	55156	ENSG00000104442	ARMC1	8	transport	mitochondrion	metal ion binding;protein binding	Pf00514	[GO:0005488]; GO:0003674;[GO:0005515]; GO:0005488; GO:0003674;[GO:0005739]; GO:0043231; GO:0044444; GO:0043227; GO:0043229; GO:0005737; GO:0044424; GO:0043226; GO:0005622; GO:0044464; GO:0005575; GO:0005623;[GO:0030001]; GO:0006812; GO:0006811; GO:0044765; GO:0006810; GO:1902578; GO:0051234; GO:0044699; GO:0051179; GO:0008150;[GO:0046872]; GO:0043169; GO:0043167; GO:0005488; GO:0003674
High	IsMasterProtein	Q8N2F6	Armadillo repeat-containing protein 10 OS=Homo sapiens GN=ARMC10 PE=1 SV=1	0	10.3989	14.2857	4	6	4	4	1	343	37.517	6.61	83787	ENSG00000170632	ARMC10	7	regulation of biological process	endoplasmic reticulum;membrane;mitochondrion		Pf04826	[GO:0005488]; GO:0003674;[GO:0005739]; GO:0043231; GO:0044444; GO:0043227; GO:0043229; GO:0005737; GO:0044424; GO:0043226; GO:0005622; GO:0044464; GO:0005575; GO:0005623;[GO:0005783]; GO:0012505; GO:0043231; GO:0044444; GO:0044464; GO:0043227; GO:0043229; GO:0005737; GO:0044424; GO:0005575; GO:0005623; GO:0043226; GO:0005622;[GO:0005789]; GO:0042175; GO:0044425; GO:0044432; GO:0098588; GO:0012505…
High	IsMasterProtein	Q7L311	Armadillo repeat-containing X-linked protein 2 OS=Homo sapiens GN=ARMCX2 PE=2 SV=1	0.00958301	3.55238	1.74051	1	2	1	1	1	632	65.643	8.53	9823	ENSG00000184867	ARMCX2	X		membrane		Pf00514, Pf04826, Pf09759	[GO:0005488]; GO:0003674;[GO:0016020]; GO:0005575;[GO:0016021]; GO:0031224; GO:0044425; GO:0005575; GO:0016020
High	IsMasterProtein	Q7Z6K5	Arpin OS=Homo sapiens GN=ARPIN PE=1 SV=1	0.00282167	5.24814	8.84956	2	3	2	2	1	226	24.927	5.83	348110	ENSG00000242498	C15orf38; ARPIN	15	regulation of biological process		protein binding	Pf10574	[GO:0005515]; GO:0005488; GO:0003674;[GO:0030027]; GO:0031252; GO:0042995; GO:0044464; GO:0005575; GO:0005623;[GO:0030336]; GO:0016477; GO:0030334; GO:2000146; GO:0048870; GO:2000145; GO:0040013; GO:0051271; GO:0006928; GO:0040011; GO:0051674; GO:0040012; GO:0051270; GO:0048519; GO:0048523; GO:0044763; GO:0008150; GO:0051179; GO:0050789; GO:0032879; GO:0050794; GO:0009987; GO:0044699; GO:0065007;…
High	IsMasterProtein	P15289	Arylsulfatase A OS=Homo sapiens GN=ARSA PE=1 SV=3	0	27.186	18.5404	7	26	6	7	1	507	53.554	6.07	410	ENSG00000100299	ARSA	22	metabolic process;response to stimulus	cytoplasm;endosome;membrane;organelle lumen;vacuole	catalytic activity;metal ion binding;protein binding	Pf00884, Pf01663, Pf14707	[GO:0001669]; GO:0030141; GO:0097223; GO:0012505; GO:0016023; GO:0044464; GO:0005737; GO:0031410; GO:0031988; GO:0043231; GO:0005575; GO:0005623; GO:0044424; GO:0031982; GO:0043229; GO:0044444; GO:0043227; GO:0005622; GO:0043226;[GO:0003824]; GO:0003674;[GO:0004065]; GO:0008484; GO:0016788; GO:0016787; GO:0003824; GO:0003674;[GO:0004098]; GO:0008484; GO:0016788; GO:0016787; GO:0003824; GO:0003674…
High	IsMasterProtein	O43776	Asparagine--tRNA ligase, cytoplasmic OS=Homo sapiens GN=NARS PE=1 SV=1	0	81.3919	38.3212	18	63	18	18	1	548	62.903	6.25	4677	ENSG00000134440	NARS	18	metabolic process	cytoplasm;cytosol;mitochondrion	catalytic activity;nucleotide binding	Pf00152, Pf01336	[GO:0000166]; GO:0036094; GO:1901265; GO:0005488; GO:0097159; GO:1901363; GO:0003674;[GO:0003676]; GO:0097159; GO:1901363; GO:0005488; GO:0003674;[GO:0004812]; GO:0016876; GO:0016875; GO:0016874; GO:0003824; GO:0003674;[GO:0004816]; GO:0004812; GO:0016876; GO:0016875; GO:0016874; GO:0003824; GO:0003674;[GO:0005524]; GO:0032550; GO:0032559; GO:0035639; GO:0001883; GO:0032549; GO:0030554; GO:003255…
High	IsMasterProtein	P17174	Aspartate aminotransferase, cytoplasmic OS=Homo sapiens GN=GOT1 PE=1 SV=3	0	61.7676	46.7312	16	68	16	16	1	413	46.219	7.01	2805	ENSG00000120053	GOT1	10	metabolic process;regulation of biological process;response to stimulus	cytoplasm;cytosol;mitochondrion;nucleus;vacuole	catalytic activity;protein binding	Pf00155	[GO:0000096]; GO:0006520; GO:0006790; GO:0019752; GO:0044238; GO:1901564; GO:0044237; GO:0043436; GO:0008152; GO:0006807; GO:0071704; GO:0009987; GO:0006082; GO:0008150; GO:0044281; GO:0044763; GO:0044710; GO:0044699;[GO:0003824]; GO:0003674;[GO:0004069]; GO:0008483; GO:0016769; GO:0016740; GO:0003824; GO:0003674;[GO:0004609]; GO:0016831; GO:0016830; GO:0016829; GO:0003824; GO:0003674;[GO:0005634…
High	IsMasterProtein	P00505	Aspartate aminotransferase, mitochondrial OS=Homo sapiens GN=GOT2 PE=1 SV=3	0	63.563	38.1395	15	62	15	15	1	430	47.487	9.01	2806	ENSG00000125166	GOT2	16	metabolic process;response to stimulus;transport	cell surface;membrane;mitochondrion;organelle lumen	catalytic activity;protein binding;RNA binding	Pf00155	[GO:0003824]; GO:0003674;[GO:0004069]; GO:0008483; GO:0016769; GO:0016740; GO:0003824; GO:0003674;[GO:0005543]; GO:0008289; GO:0043168; GO:0005488; GO:0043167; GO:0003674;[GO:0005739]; GO:0043231; GO:0044444; GO:0043227; GO:0043229; GO:0005737; GO:0044424; GO:0043226; GO:0005622; GO:0044464; GO:0005575; GO:0005623;[GO:0005743]; GO:0019866; GO:0031966; GO:0031090; GO:0031967; GO:0044424; GO:000574…
High	IsMasterProtein	P14868	Aspartate--tRNA ligase, cytoplasmic OS=Homo sapiens GN=DARS PE=1 SV=2	0	54.8759	40.7186	18	67	18	18	1	501	57.1	6.55	1615	ENSG00000115866	DARS	2	cell organization and biogenesis;metabolic process	cytoplasm;cytosol;membrane	catalytic activity;nucleotide binding;protein binding;RNA binding	Pf00152, Pf01336	[GO:0000166]; GO:0036094; GO:1901265; GO:0005488; GO:0097159; GO:1901363; GO:0003674;[GO:0003676]; GO:0097159; GO:1901363; GO:0005488; GO:0003674;[GO:0004046]; GO:0016811; GO:0016810; GO:0016787; GO:0003824; GO:0003674;[GO:0004812]; GO:0016876; GO:0016875; GO:0016874; GO:0003824; GO:0003674;[GO:0004815]; GO:0004812; GO:0016876; GO:0016875; GO:0016874; GO:0003824; GO:0003674;[GO:0005515]; GO:00054…
High	IsMasterProtein	Q6PI48	Aspartate--tRNA ligase, mitochondrial OS=Homo sapiens GN=DARS2 PE=1 SV=1	0	31.3035	24.8062	12	22	12	12	1	645	73.516	8.02	55157	ENSG00000117593	DARS2	1	metabolic process	cytoplasm;mitochondrion;nucleus;organelle lumen	catalytic activity;nucleotide binding;protein binding;RNA binding	Pf00152, Pf00587, Pf01336, Pf02938	[GO:0000049]; GO:0003723; GO:0003676; GO:0097159; GO:1901363; GO:0005488; GO:0003674;[GO:0000166]; GO:0036094; GO:1901265; GO:0005488; GO:0097159; GO:1901363; GO:0003674;[GO:0003676]; GO:0097159; GO:1901363; GO:0005488; GO:0003674;[GO:0004812]; GO:0016876; GO:0016875; GO:0016874; GO:0003824; GO:0003674;[GO:0004815]; GO:0004812; GO:0016876; GO:0016875; GO:0016874; GO:0003824; GO:0003674;[GO:000551…
High	IsMasterProtein	P45381	Aspartoacylase OS=Homo sapiens GN=ASPA PE=1 SV=1	0.00206734	6.06688	8.94569	2	3	2	2	1	313	35.712	6.52	443	ENSG00000108381	ASPA	17	metabolic process;regulation of biological process	cytoplasm;cytosol;nucleus	catalytic activity;metal ion binding;protein binding	Pf04952	[GO:0004046]; GO:0016811; GO:0016810; GO:0016787; GO:0003824; GO:0003674;[GO:0005515]; GO:0005488; GO:0003674;[GO:0005634]; GO:0043231; GO:0043227; GO:0043229; GO:0043226; GO:0044424; GO:0005575; GO:0005622; GO:0044464; GO:0005623;[GO:0005737]; GO:0044424; GO:0005622; GO:0044464; GO:0005575; GO:0005623;[GO:0005829]; GO:0044444; GO:0005737; GO:0044424; GO:0005622; GO:0044464; GO:0005575; GO:000562…
High	IsMasterProtein	Q9ULA0	Aspartyl aminopeptidase OS=Homo sapiens GN=DNPEP PE=1 SV=1	0	39.0289	29.6842	10	28	10	10	1	475	52.395	7.42	23549		DNPEP	2	metabolic process	cytoplasm;nucleus	catalytic activity;metal ion binding;protein binding	Pf02127, Pf05343	[GO:0004177]; GO:0008238; GO:0070011; GO:0008233; GO:0016787; GO:0003824; GO:0003674;[GO:0005515]; GO:0005488; GO:0003674;[GO:0005634]; GO:0043231; GO:0043227; GO:0043229; GO:0043226; GO:0044424; GO:0005575; GO:0005622; GO:0044464; GO:0005623;[GO:0005654]; GO:0031981; GO:0044428; GO:0070013; GO:0005634; GO:0044446; GO:0043233; GO:0043231; GO:0043229; GO:0044422; GO:0044424; GO:0031974; GO:0043227…
High	IsMasterProtein	Q12797	Aspartyl/asparaginyl beta-hydroxylase OS=Homo sapiens GN=ASPH PE=1 SV=3	0	156.809	49.7361	33	166	33	33	1	758	85.809	5.01	444	ENSG00000198363	ASPH	8	metabolic process;regulation of biological process;response to stimulus;transport	cytoplasm;endoplasmic reticulum;membrane;organelle lumen	catalytic activity;metal ion binding;protein binding;structural molecule activity	Pf05118, Pf05279, Pf13414, Pf13428, Pf13432, Pf14559	[GO:0004597]; GO:0016706; GO:0016705; GO:0051213; GO:0016491; GO:0003824; GO:0003674;[GO:0005198]; GO:0003674;[GO:0005509]; GO:0046872; GO:0043169; GO:0043167; GO:0005488; GO:0003674;[GO:0005513]; GO:0009593; GO:0051592; GO:0042221; GO:0051606; GO:0010038; GO:0050896; GO:0010035; GO:0008150;[GO:0005515]; GO:0005488; GO:0003674;[GO:0005737]; GO:0044424; GO:0005622; GO:0044464; GO:0005575; GO:00056…
High	IsMasterProtein	Q9BXN1	Asporin OS=Homo sapiens GN=ASPN PE=1 SV=2	0	47.1579	38.6842	13	47	13	13	1	380	43.389	7.08	54829	ENSG00000106819	ASPN	9	regulation of biological process	extracellular	metal ion binding;protein binding	Pf01462, Pf12799, Pf13855	[GO:0005509]; GO:0046872; GO:0043169; GO:0043167; GO:0005488; GO:0003674;[GO:0005515]; GO:0005488; GO:0003674;[GO:0005518]; GO:0032403; GO:0005515; GO:0044877; GO:0005488; GO:0003674;[GO:0005576]; GO:0005575;[GO:0005578]; GO:0031012; GO:0044421; GO:0005575; GO:0005576;[GO:0030282]; GO:0001503; GO:0031214; GO:0044707; GO:0009888; GO:0048513; GO:0032501; GO:0044699; GO:0048856; GO:0048731; GO:00081…
High	IsMasterProtein	Q15121	Astrocytic phosphoprotein PEA-15 OS=Homo sapiens GN=PEA15 PE=1 SV=2	0.00976362	3.46118	7.69231	1	4	1	1	1	130	15.031	5.02	8682	ENSG00000162734	PEA15	1	cell death;cellular component movement;defense response;metabolic process;regulation of biological process;response to stimulus;transport	cytoplasm;cytosol	protein binding	Pf01335	[GO:0000077]; GO:0006974; GO:0031570; GO:0033554; GO:0000075; GO:0006950; GO:0051716; GO:0022402; GO:0050896; GO:0009987; GO:0007049; GO:0044763; GO:0008150; GO:0044699;[GO:0000165]; GO:0023014; GO:0035556; GO:0006468; GO:0007165; GO:0044710; GO:0044763; GO:0006464; GO:0016310; GO:0007154; GO:0044700; GO:0050794; GO:0051716; GO:0008152; GO:0044699; GO:0009987; GO:0036211; GO:0044267; GO:0006796; …
High	IsMasterProtein	Q9UBB4	Ataxin-10 OS=Homo sapiens GN=ATXN10 PE=1 SV=1	0.000989772	8.23689	3.57895	1	4	1	1	1	475	53.455	5.25	25814	ENSG00000130638	ATXN10	22	cell death;cell organization and biogenesis	cytoplasm;cytosol;membrane	protein binding	Pf09759	[GO:0005488]; GO:0003674;[GO:0005515]; GO:0005488; GO:0003674;[GO:0005615]; GO:0044421; GO:0005575; GO:0005576;[GO:0005737]; GO:0044424; GO:0005622; GO:0044464; GO:0005575; GO:0005623;[GO:0005829]; GO:0044444; GO:0005737; GO:0044424; GO:0005622; GO:0044464; GO:0005575; GO:0005623;[GO:0005886]; GO:0016020; GO:0044464; GO:0071944; GO:0005575; GO:0005623;[GO:0007399]; GO:0048731; GO:0007275; GO:0048…
High	IsMasterProtein	Q99700	Ataxin-2 OS=Homo sapiens GN=ATXN2 PE=1 SV=2	0	12.2634	4.41736	4	6	3	3	1	1313	140.196	9.57	6311	ENSG00000204842	ATXN2	12	cell death;cell differentiation;cell organization and biogenesis;metabolic process;regulation of biological process;transport	cytoplasm;Golgi;membrane;nucleus	protein binding;RNA binding	Pf06741, Pf07145, Pf09770, Pf14438	[GO:0002091]; GO:0002090; GO:0010605; GO:0031324; GO:0031623; GO:0048261; GO:0031323; GO:0048259; GO:0060255; GO:0009892; GO:0043170; GO:0044237; GO:0048523; GO:0006898; GO:0043112; GO:0044710; GO:0044763; GO:0044765; GO:0045806; GO:0019222; GO:0050794; GO:0030100; GO:0008152; GO:0048519; GO:0071704; GO:0009987; GO:0006897; GO:0044260; GO:0044699; GO:0006810; GO:1902578; GO:0051051; GO:0051129; G…
High	IsMasterProtein	Q8WWM7	Ataxin-2-like protein OS=Homo sapiens GN=ATXN2L PE=1 SV=2	0	13.0084	6.4186	5	7	4	4	1	1075	113.304	8.59	11273	ENSG00000168488	ATXN2L	16	cell organization and biogenesis;metabolic process;regulation of biological process	cytoplasm;membrane	protein binding;RNA binding	Pf06741, Pf07145, Pf09770, Pf14438	[GO:0005515]; GO:0005488; GO:0003674;[GO:0005672]; GO:0016591; GO:0044451; GO:0090575; GO:0055029; GO:0005654; GO:0044428; GO:0044798; GO:0000428; GO:0005634; GO:0031981; GO:0044446; GO:0005667; GO:0030880; GO:0043231; GO:0070013; GO:0043229; GO:0044422; GO:0044424; GO:0043234; GO:0061695; GO:0043227; GO:0043233; GO:0043226; GO:0005575; GO:0005622; GO:0044464; GO:0032991; GO:1990234; GO:0031974; …
High	IsMasterProtein	Q6DD88	Atlastin-3 OS=Homo sapiens GN=ATL3 PE=1 SV=1	0	101.745	53.2348	22	84	22	22	1	541	60.503	5.66	25923	ENSG00000184743	ATL3	11	cell organization and biogenesis;metabolic process;transport	endoplasmic reticulum;membrane	catalytic activity;nucleotide binding;protein binding	Pf02263	[GO:0000166]; GO:0036094; GO:1901265; GO:0005488; GO:0097159; GO:1901363; GO:0003674;[GO:0003924]; GO:0017111; GO:0016462; GO:0016818; GO:0016817; GO:0016787; GO:0003824; GO:0003674;[GO:0005525]; GO:0032550; GO:0032561; GO:0035639; GO:0001883; GO:0032549; GO:0019001; GO:0032555; GO:0043168; GO:1901265; GO:0001882; GO:0017076; GO:0032553; GO:0043167; GO:0097159; GO:1901363; GO:0036094; GO:0097367;…
High	IsMasterProtein	P24539	ATP synthase F(0) complex subunit B1, mitochondrial OS=Homo sapiens GN=ATP5F1 PE=1 SV=2	0	47.4863	35.1562	10	76	10	10	1	256	28.89	9.36	515	ENSG00000116459	ATP5F1	1	metabolic process;transport	membrane;mitochondrion;nucleus;organelle lumen	catalytic activity;protein binding;transporter activity	Pf05405	[GO:0000276]; GO:0005739; GO:0005753; GO:0045263; GO:0098800; GO:0043231; GO:0044444; GO:0005743; GO:0045259; GO:0033177; GO:0044424; GO:0044455; GO:0098796; GO:0098798; GO:0043227; GO:0043229; GO:0005737; GO:0019866; GO:0031966; GO:0016469; GO:0005622; GO:0044464; GO:0044425; GO:0044429; GO:0016020; GO:0043234; GO:0043226; GO:0031090; GO:0031967; GO:0005740; GO:0005575; GO:0005623; GO:0044446; G…
High	IsMasterProtein	Q5TC12	ATP synthase mitochondrial F1 complex assembly factor 1 OS=Homo sapiens GN=ATPAF1 PE=1 SV=1	0.000350631	9.36513	14.6341	4	6	4	4	1	328	36.414	7.96	64756	ENSG00000123472	ATPAF1	1	cell organization and biogenesis	mitochondrion	protein binding	Pf06644	[GO:0005515]; GO:0005488; GO:0003674;[GO:0005739]; GO:0043231; GO:0044444; GO:0043227; GO:0043229; GO:0005737; GO:0044424; GO:0043226; GO:0005622; GO:0044464; GO:0005575; GO:0005623;[GO:0006461]; GO:0065003; GO:0070271; GO:0071822; GO:0022607; GO:0043933; GO:0044085; GO:0016043; GO:0071840; GO:0009987; GO:0008150;[GO:0033615]; GO:0007005; GO:0043461; GO:0006996; GO:0070071; GO:0070272; GO:0016043…
High	IsMasterProtein	Q8N5M1	ATP synthase mitochondrial F1 complex assembly factor 2 OS=Homo sapiens GN=ATPAF2 PE=1 SV=1	0	18.5623	23.8754	5	10	5	5	1	289	32.752	7.09	91647	ENSG00000171953	ATPAF2	17	cell organization and biogenesis	cytoplasm;mitochondrion	protein binding	Pf07542	[GO:0005515]; GO:0005488; GO:0003674;[GO:0005737]; GO:0044424; GO:0005622; GO:0044464; GO:0005575; GO:0005623;[GO:0005739]; GO:0043231; GO:0044444; GO:0043227; GO:0043229; GO:0005737; GO:0044424; GO:0043226; GO:0005622; GO:0044464; GO:0005575; GO:0005623;[GO:0016607]; GO:0016604; GO:0044451; GO:0005654; GO:0044428; GO:0031981; GO:0005634; GO:0044446; GO:0070013; GO:0043231; GO:0043229; GO:0044422…
High	IsMasterProtein	P00846	ATP synthase subunit a OS=Homo sapiens GN=MT-ATP6 PE=1 SV=1	0.00958301	3.5688	4.42478	1	7	1	1	1	226	24.801	10.1	4508	ENSG00000198899	ATP6	MT	metabolic process;transport	membrane;mitochondrion	catalytic activity;transporter activity	Pf00119	[GO:0005739]; GO:0043231; GO:0044444; GO:0043227; GO:0043229; GO:0005737; GO:0044424; GO:0043226; GO:0005622; GO:0044464; GO:0005575; GO:0005623;[GO:0005743]; GO:0019866; GO:0031966; GO:0031090; GO:0031967; GO:0044424; GO:0005740; GO:0044429; GO:0016020; GO:0043227; GO:0044422; GO:0031975; GO:0044446; GO:0005622; GO:0044464; GO:0005739; GO:0044444; GO:0005575; GO:0043226; GO:0043229; GO:0005623; …
High	IsMasterProtein	P25705	ATP synthase subunit alpha, mitochondrial OS=Homo sapiens GN=ATP5A1 PE=1 SV=1	0	230.771	71.0669	45	400	45	45	1	553	59.714	9.13	498	ENSG00000152234	ATP5A1	18	metabolic process;regulation of biological process;transport	membrane;mitochondrion;organelle lumen	catalytic activity;nucleotide binding;protein binding;RNA binding;transporter activity	Pf00006, Pf00306, Pf02663, Pf02874, Pf05943	[GO:0000166]; GO:0036094; GO:1901265; GO:0005488; GO:0097159; GO:1901363; GO:0003674;[GO:0001937]; GO:0001935; GO:0001936; GO:0050680; GO:0050673; GO:0050678; GO:0008285; GO:0008283; GO:0042127; GO:0048523; GO:0044699; GO:0050794; GO:0009987; GO:0048519; GO:0008150; GO:0050789; GO:0065007;[GO:0005515]; GO:0005488; GO:0003674;[GO:0005524]; GO:0032550; GO:0032559; GO:0035639; GO:0001883; GO:0032549…
High	IsMasterProtein	P06576	ATP synthase subunit beta, mitochondrial OS=Homo sapiens GN=ATP5B PE=1 SV=3	0	263.095	74.6692	29	320	29	29	1	529	56.525	5.4	506	ENSG00000110955	ATP5B	12	cell differentiation;cell organization and biogenesis;cellular homeostasis;metabolic process;regulation of biological process;transport	cell surface;membrane;mitochondrion;nucleus;organelle lumen	catalytic activity;nucleotide binding;protein binding;transporter activity	Pf00006, Pf00306, Pf02874	[GO:0000166]; GO:0036094; GO:1901265; GO:0005488; GO:0097159; GO:1901363; GO:0003674;[GO:0001525]; GO:0044767; GO:0048514; GO:0048646; GO:0032502; GO:0044699; GO:0001568; GO:0009653; GO:0008150; GO:0001944; GO:0048856; GO:0048731; GO:0072358; GO:0007275; GO:0072359; GO:0044707; GO:0032501;[GO:0001649]; GO:0001503; GO:0030154; GO:0044707; GO:0048869; GO:0032501; GO:0044699; GO:0044763; GO:0044767;…
High	IsMasterProtein	O75947	ATP synthase subunit d, mitochondrial OS=Homo sapiens GN=ATP5H PE=1 SV=3	0	74.3995	78.882	13	81	13	13	1	161	18.479	5.3	10476	ENSG00000167863	ATP5H	17	metabolic process;transport	cytoplasm;membrane;mitochondrion	catalytic activity;transporter activity	Pf05873	[GO:0000276]; GO:0005739; GO:0005753; GO:0045263; GO:0098800; GO:0043231; GO:0044444; GO:0005743; GO:0045259; GO:0033177; GO:0044424; GO:0044455; GO:0098796; GO:0098798; GO:0043227; GO:0043229; GO:0005737; GO:0019866; GO:0031966; GO:0016469; GO:0005622; GO:0044464; GO:0044425; GO:0044429; GO:0016020; GO:0043234; GO:0043226; GO:0031090; GO:0031967; GO:0005740; GO:0005575; GO:0005623; GO:0044446; G…
High	IsMasterProtein	P30049	ATP synthase subunit delta, mitochondrial OS=Homo sapiens GN=ATP5D PE=1 SV=2	0	13.8234	13.6905	2	19	2	2	1	168	17.479	5.49	513	ENSG00000099624	ATP5D	19	metabolic process;response to stimulus;transport	membrane;mitochondrion;organelle lumen	catalytic activity;nucleotide binding;transporter activity	Pf02823	[GO:0000275]; GO:0005739; GO:0005753; GO:0045261; GO:0098800; GO:0043231; GO:0044444; GO:0005743; GO:0045259; GO:0033178; GO:0044424; GO:0044455; GO:0098796; GO:0098798; GO:0043227; GO:0043229; GO:0005737; GO:0019866; GO:0031966; GO:0016469; GO:0005622; GO:0044464; GO:0044425; GO:0044429; GO:0016020; GO:0043234; GO:0043226; GO:0031090; GO:0031967; GO:0005740; GO:0005575; GO:0005623; GO:0044446; G…
High	IsMasterProtein	P56385	ATP synthase subunit e, mitochondrial OS=Homo sapiens GN=ATP5I PE=1 SV=2	0	16.3848	62.3188	4	27	3	4	1	69	7.928	9.35	521	ENSG00000169020	ATP5I	4	metabolic process;transport	membrane;mitochondrion	catalytic activity;transporter activity	Pf05680	[GO:0000276]; GO:0005739; GO:0005753; GO:0045263; GO:0098800; GO:0043231; GO:0044444; GO:0005743; GO:0045259; GO:0033177; GO:0044424; GO:0044455; GO:0098796; GO:0098798; GO:0043227; GO:0043229; GO:0005737; GO:0019866; GO:0031966; GO:0016469; GO:0005622; GO:0044464; GO:0044425; GO:0044429; GO:0016020; GO:0043234; GO:0043226; GO:0031090; GO:0031967; GO:0005740; GO:0005575; GO:0005623; GO:0044446; G…
High	IsMasterProtein	P56381	ATP synthase subunit epsilon, mitochondrial OS=Homo sapiens GN=ATP5E PE=1 SV=2	0.00206734	6.01966	43.1373	3	17	1	3	1	51	5.776	9.92	514	ENSG00000124172	ATP5E	20	metabolic process;transport	membrane;mitochondrion;organelle lumen	catalytic activity;transporter activity	Pf04627	[GO:0000275]; GO:0005739; GO:0005753; GO:0045261; GO:0098800; GO:0043231; GO:0044444; GO:0005743; GO:0045259; GO:0033178; GO:0044424; GO:0044455; GO:0098796; GO:0098798; GO:0043227; GO:0043229; GO:0005737; GO:0019866; GO:0031966; GO:0016469; GO:0005622; GO:0044464; GO:0044425; GO:0044429; GO:0016020; GO:0043234; GO:0043226; GO:0031090; GO:0031967; GO:0005740; GO:0005575; GO:0005623; GO:0044446; G…
High	IsMasterProtein	P56134	ATP synthase subunit f, mitochondrial OS=Homo sapiens GN=ATP5J2 PE=1 SV=3	0	12.6046	25.5319	2	12	2	2	1	94	10.911	9.67	9551	ENSG00000241468	ATP5J2	7	metabolic process;transport	membrane;mitochondrion;nucleus	catalytic activity;transporter activity	Pf10206	[GO:0000276]; GO:0005739; GO:0005753; GO:0045263; GO:0098800; GO:0043231; GO:0044444; GO:0005743; GO:0045259; GO:0033177; GO:0044424; GO:0044455; GO:0098796; GO:0098798; GO:0043227; GO:0043229; GO:0005737; GO:0019866; GO:0031966; GO:0016469; GO:0005622; GO:0044464; GO:0044425; GO:0044429; GO:0016020; GO:0043234; GO:0043226; GO:0031090; GO:0031967; GO:0005740; GO:0005575; GO:0005623; GO:0044446; G…
High	IsMasterProtein	O75964	ATP synthase subunit g, mitochondrial OS=Homo sapiens GN=ATP5L PE=1 SV=3	0	21.291	47.5728	5	36	5	5	1	103	11.421	9.64	10632	ENSG00000167283	ATP5L	11	metabolic process;transport	membrane;mitochondrion	catalytic activity;transporter activity	Pf04718	[GO:0000276]; GO:0005739; GO:0005753; GO:0045263; GO:0098800; GO:0043231; GO:0044444; GO:0005743; GO:0045259; GO:0033177; GO:0044424; GO:0044455; GO:0098796; GO:0098798; GO:0043227; GO:0043229; GO:0005737; GO:0019866; GO:0031966; GO:0016469; GO:0005622; GO:0044464; GO:0044425; GO:0044429; GO:0016020; GO:0043234; GO:0043226; GO:0031090; GO:0031967; GO:0005740; GO:0005575; GO:0005623; GO:0044446; G…
High	IsMasterProtein	P36542	ATP synthase subunit gamma, mitochondrial OS=Homo sapiens GN=ATP5C1 PE=1 SV=1	0	68.8583	52.0134	14	89	14	14	1	298	32.975	9.22	509	ENSG00000165629	ATP5C1	10	metabolic process;transport	membrane;mitochondrion;organelle lumen	catalytic activity;RNA binding;transporter activity	Pf00231	[GO:0000275]; GO:0005739; GO:0005753; GO:0045261; GO:0098800; GO:0043231; GO:0044444; GO:0005743; GO:0045259; GO:0033178; GO:0044424; GO:0044455; GO:0098796; GO:0098798; GO:0043227; GO:0043229; GO:0005737; GO:0019866; GO:0031966; GO:0016469; GO:0005622; GO:0044464; GO:0044425; GO:0044429; GO:0016020; GO:0043234; GO:0043226; GO:0031090; GO:0031967; GO:0005740; GO:0005575; GO:0005623; GO:0044446; G…
High	IsMasterProtein	P48047	ATP synthase subunit O, mitochondrial OS=Homo sapiens GN=ATP5O PE=1 SV=1	0	60.1676	66.1972	11	75	11	11	1	213	23.263	9.96	539	ENSG00000241837	ATP5O	21	metabolic process;transport	membrane;mitochondrion;nucleus	catalytic activity;protein binding;transporter activity	Pf00213	[GO:0005215]; GO:0003674;[GO:0005515]; GO:0005488; GO:0003674;[GO:0005634]; GO:0043231; GO:0043227; GO:0043229; GO:0043226; GO:0044424; GO:0005575; GO:0005622; GO:0044464; GO:0005623;[GO:0005739]; GO:0043231; GO:0044444; GO:0043227; GO:0043229; GO:0005737; GO:0044424; GO:0043226; GO:0005622; GO:0044464; GO:0005575; GO:0005623;[GO:0005743]; GO:0019866; GO:0031966; GO:0031090; GO:0031967; GO:004442…
High	IsMasterProtein	Q99766	ATP synthase subunit s, mitochondrial OS=Homo sapiens GN=ATP5S PE=1 SV=3	0.00332502	4.97539	9.76744	2	3	2	2	1	215	24.85	7.56	27109	ENSG00000125375	ATP5S	14	metabolic process;transport	membrane;mitochondrion	metal ion binding;transporter activity		[GO:0005739]; GO:0043231; GO:0044444; GO:0043227; GO:0043229; GO:0005737; GO:0044424; GO:0043226; GO:0005622; GO:0044464; GO:0005575; GO:0005623;[GO:0005743]; GO:0019866; GO:0031966; GO:0031090; GO:0031967; GO:0044424; GO:0005740; GO:0044429; GO:0016020; GO:0043227; GO:0044422; GO:0031975; GO:0044446; GO:0005622; GO:0044464; GO:0005739; GO:0044444; GO:0005575; GO:0043226; GO:0043229; GO:0005623; …
High	IsMasterProtein	O43681	ATPase ASNA1 OS=Homo sapiens GN=ASNA1 PE=1 SV=2	0	21.1335	27.0115	7	18	7	7	1	348	38.767	4.91	439	ENSG00000198356	ASNA1	19	metabolic process;regulation of biological process;response to stimulus;transport	cytoplasm;endoplasmic reticulum;membrane;nucleus	catalytic activity;metal ion binding;nucleotide binding;protein binding;transporter activity	Pf02374	[GO:0000166]; GO:0036094; GO:1901265; GO:0005488; GO:0097159; GO:1901363; GO:0003674;[GO:0005215]; GO:0003674;[GO:0005515]; GO:0005488; GO:0003674;[GO:0005524]; GO:0032550; GO:0032559; GO:0035639; GO:0001883; GO:0032549; GO:0030554; GO:0032555; GO:0043168; GO:1901265; GO:0001882; GO:0017076; GO:0032553; GO:0043167; GO:0097159; GO:1901363; GO:0036094; GO:0097367; GO:0000166; GO:0005488; GO:0003674…
High	IsMasterProtein	Q8NBU5	ATPase family AAA domain-containing protein 1 OS=Homo sapiens GN=ATAD1 PE=1 SV=1	0	15.0818	12.1884	3	6	3	3	1	361	40.718	6.9	84896	ENSG00000138138	ATAD1	10	cell organization and biogenesis;metabolic process;regulation of biological process;response to stimulus	membrane;mitochondrion	catalytic activity;nucleotide binding;RNA binding	Pf00004, Pf00910, Pf01078, Pf05496, Pf06068, Pf07724, Pf07726, Pf13173, Pf13191, Pf13207, Pf13479	[GO:0000166]; GO:0036094; GO:1901265; GO:0005488; GO:0097159; GO:1901363; GO:0003674;[GO:0002092]; GO:0002090; GO:0010604; GO:0031325; GO:0031623; GO:0048260; GO:0031323; GO:0048259; GO:0060255; GO:0009893; GO:0043170; GO:0044237; GO:0048522; GO:0006898; GO:0043112; GO:0044710; GO:0044763; GO:0044765; GO:0045807; GO:0019222; GO:0050794; GO:0030100; GO:0008152; GO:0048518; GO:0071704; GO:0009987; …
High	IsMasterProtein	Q9NVI7	ATPase family AAA domain-containing protein 3A OS=Homo sapiens GN=ATAD3A PE=1 SV=2	0	36.6172	23.0284	12	34	4	6	1	634	71.325	8.98	55210	ENSG00000197785	ATAD3A	1	cell growth;metabolic process;regulation of biological process	membrane;mitochondrion	catalytic activity;nucleotide binding;RNA binding	Pf00004, Pf00910, Pf01078, Pf05707, Pf06745, Pf07728, Pf12037, Pf13207, Pf13401	[GO:0000166]; GO:0036094; GO:1901265; GO:0005488; GO:0097159; GO:1901363; GO:0003674;[GO:0003723]; GO:0003676; GO:0097159; GO:1901363; GO:0005488; GO:0003674;[GO:0003724]; GO:0004386; GO:0017111; GO:0016462; GO:0016818; GO:0016817; GO:0016787; GO:0003824; GO:0003674;[GO:0005524]; GO:0032550; GO:0032559; GO:0035639; GO:0001883; GO:0032549; GO:0030554; GO:0032555; GO:0043168; GO:1901265; GO:0001882…
High	IsMasterProtein	Q5T9A4	ATPase family AAA domain-containing protein 3B OS=Homo sapiens GN=ATAD3B PE=1 SV=1	0	19.0572	10.3395	7	18	1	1	1	648	72.527	9.2	83858	ENSG00000160072	ATAD3B	1	metabolic process	membrane;mitochondrion	catalytic activity;nucleotide binding;RNA binding	Pf00004, Pf00910, Pf01078, Pf05707, Pf07726, Pf07728, Pf12037, Pf13207, Pf13401	[GO:0000166]; GO:0036094; GO:1901265; GO:0005488; GO:0097159; GO:1901363; GO:0003674;[GO:0003723]; GO:0003676; GO:0097159; GO:1901363; GO:0005488; GO:0003674;[GO:0003724]; GO:0004386; GO:0017111; GO:0016462; GO:0016818; GO:0016817; GO:0016787; GO:0003824; GO:0003674;[GO:0005524]; GO:0032550; GO:0032559; GO:0035639; GO:0001883; GO:0032549; GO:0030554; GO:0032555; GO:0043168; GO:1901265; GO:0001882…
High	IsMasterProtein	Q9UII2	ATPase inhibitor, mitochondrial OS=Homo sapiens GN=ATPIF1 PE=1 SV=1	0	17.4979	24.5283	5	20	5	5	1	106	12.241	9.35	93974	ENSG00000130770	ATPIF1	1	cell differentiation;cell organization and biogenesis;metabolic process;regulation of biological process	cell surface;mitochondrion	catalytic activity;enzyme regulator activity;protein binding	Pf04568	[GO:0001525]; GO:0044767; GO:0048514; GO:0048646; GO:0032502; GO:0044699; GO:0001568; GO:0009653; GO:0008150; GO:0001944; GO:0048856; GO:0048731; GO:0072358; GO:0007275; GO:0072359; GO:0044707; GO:0032501;[GO:0001937]; GO:0001935; GO:0001936; GO:0050680; GO:0050673; GO:0050678; GO:0008285; GO:0008283; GO:0042127; GO:0048523; GO:0044699; GO:0050794; GO:0009987; GO:0048519; GO:0008150; GO:0050789; …
High	IsMasterProtein	O94911	ATP-binding cassette sub-family A member 8 OS=Homo sapiens GN=ABCA8 PE=1 SV=3	0	40.0372	10.7527	13	29	13	13	1	1581	179.13	7.18	10351	ENSG00000141338	ABCA8	17	metabolic process;transport	membrane	catalytic activity;nucleotide binding;transporter activity	Pf00005, Pf03193, Pf12698, Pf12730, Pf13304, Pf13481	[GO:0000166]; GO:0036094; GO:1901265; GO:0005488; GO:0097159; GO:1901363; GO:0003674;[GO:0003924]; GO:0017111; GO:0016462; GO:0016818; GO:0016817; GO:0016787; GO:0003824; GO:0003674;[GO:0005215]; GO:0003674;[GO:0005524]; GO:0032550; GO:0032559; GO:0035639; GO:0001883; GO:0032549; GO:0030554; GO:0032555; GO:0043168; GO:1901265; GO:0001882; GO:0017076; GO:0032553; GO:0043167; GO:0097159; GO:1901363…
High	IsMasterProtein	Q9NP58	ATP-binding cassette sub-family B member 6, mitochondrial OS=Homo sapiens GN=ABCB6 PE=1 SV=1	0.00976362	3.51314	2.3753	1	2	1	1	1	842	93.826	8.48	10058	ENSG00000115657	ABCB6	2	cellular homeostasis;metabolic process;transport	endoplasmic reticulum;endosome;Golgi;membrane;mitochondrion	catalytic activity;nucleotide binding;transporter activity	Pf00005, Pf00664, Pf02463, Pf03193, Pf13304, Pf13558	[GO:0000166]; GO:0036094; GO:1901265; GO:0005488; GO:0097159; GO:1901363; GO:0003674;[GO:0003924]; GO:0017111; GO:0016462; GO:0016818; GO:0016817; GO:0016787; GO:0003824; GO:0003674;[GO:0005524]; GO:0032550; GO:0032559; GO:0035639; GO:0001883; GO:0032549; GO:0030554; GO:0032555; GO:0043168; GO:1901265; GO:0001882; GO:0017076; GO:0032553; GO:0043167; GO:0097159; GO:1901363; GO:0036094; GO:0097367;…
High	IsMasterProtein	O75027	ATP-binding cassette sub-family B member 7, mitochondrial OS=Homo sapiens GN=ABCB7 PE=1 SV=2	0.00125471	7.7118	2.92553	3	6	3	3	1	752	82.589	9.33	22	ENSG00000131269	ABCB7	X	cellular homeostasis;metabolic process;transport	membrane;mitochondrion	catalytic activity;nucleotide binding;transporter activity	Pf00005, Pf00664, Pf13207, Pf13304	[GO:0000166]; GO:0036094; GO:1901265; GO:0005488; GO:0097159; GO:1901363; GO:0003674;[GO:0005524]; GO:0032550; GO:0032559; GO:0035639; GO:0001883; GO:0032549; GO:0030554; GO:0032555; GO:0043168; GO:1901265; GO:0001882; GO:0017076; GO:0032553; GO:0043167; GO:0097159; GO:1901363; GO:0036094; GO:0097367; GO:0000166; GO:0005488; GO:0003674;[GO:0005739]; GO:0043231; GO:0044444; GO:0043227; GO:0043229;…
High	IsMasterProtein	Q9NUT2	ATP-binding cassette sub-family B member 8, mitochondrial OS=Homo sapiens GN=ABCB8 PE=1 SV=3	0	18.4706	11.8367	6	15	5	6	1	735	79.938	8.98	11194	ENSG00000197150	ABCB8	7	metabolic process;transport	membrane;mitochondrion;nucleus	catalytic activity;nucleotide binding;transporter activity	Pf00005, Pf00664, Pf06414, Pf13304, Pf13481, Pf13558	[GO:0000166]; GO:0036094; GO:1901265; GO:0005488; GO:0097159; GO:1901363; GO:0003674;[GO:0005215]; GO:0003674;[GO:0005524]; GO:0032550; GO:0032559; GO:0035639; GO:0001883; GO:0032549; GO:0030554; GO:0032555; GO:0043168; GO:1901265; GO:0001882; GO:0017076; GO:0032553; GO:0043167; GO:0097159; GO:1901363; GO:0036094; GO:0097367; GO:0000166; GO:0005488; GO:0003674;[GO:0005634]; GO:0043231; GO:0043227…
High	IsMasterProtein	Q9UBJ2	ATP-binding cassette sub-family D member 2 OS=Homo sapiens GN=ABCD2 PE=1 SV=1	0.00786576	3.70797	3.51351	1	1	1	1	1	740	83.179	8.92	225	ENSG00000173208	ABCD2	12	metabolic process;regulation of biological process;transport	cytosol;membrane;mitochondrion	catalytic activity;nucleotide binding;protein binding;transporter activity	Pf00005, Pf06472	[GO:0000038]; GO:0006631; GO:0032787; GO:0044255; GO:0019752; GO:0006629; GO:0044237; GO:0044763; GO:0043436; GO:0044238; GO:0044710; GO:0071704; GO:0008152; GO:0009987; GO:0044699; GO:0006082; GO:0008150; GO:0044281;[GO:0000166]; GO:0036094; GO:1901265; GO:0005488; GO:0097159; GO:1901363; GO:0003674;[GO:0005515]; GO:0005488; GO:0003674;[GO:0005524]; GO:0032550; GO:0032559; GO:0035639; GO:0001883…
High	IsMasterProtein	P28288	ATP-binding cassette sub-family D member 3 OS=Homo sapiens GN=ABCD3 PE=1 SV=1	0	22.2091	15.478	8	16	8	8	1	659	75.428	9.36	5825	ENSG00000117528	ABCD3	1	cell organization and biogenesis;metabolic process;response to stimulus;transport	cytosol;membrane;mitochondrion;organelle lumen	catalytic activity;nucleotide binding;protein binding;transporter activity	Pf00005, Pf06472	[GO:0000166]; GO:0036094; GO:1901265; GO:0005488; GO:0097159; GO:1901363; GO:0003674;[GO:0005324]; GO:0015245; GO:0005319; GO:0022892; GO:0005215; GO:0003674;[GO:0005515]; GO:0005488; GO:0003674;[GO:0005524]; GO:0032550; GO:0032559; GO:0035639; GO:0001883; GO:0032549; GO:0030554; GO:0032555; GO:0043168; GO:1901265; GO:0001882; GO:0017076; GO:0032553; GO:0043167; GO:0097159; GO:1901363; GO:0036094…
High	IsMasterProtein	P61221	ATP-binding cassette sub-family E member 1 OS=Homo sapiens GN=ABCE1 PE=1 SV=1	0	33.2905	22.8715	11	22	11	11	1	599	67.271	8.34	6059	ENSG00000164163	ABCE1	4	metabolic process;regulation of biological process;response to stimulus;transport	cytoplasm;membrane;mitochondrion;organelle lumen	catalytic activity;enzyme regulator activity;nucleotide binding;protein binding	Pf00005, Pf04068, Pf13304, Pf13671	[GO:0000166]; GO:0036094; GO:1901265; GO:0005488; GO:0097159; GO:1901363; GO:0003674;[GO:0005515]; GO:0005488; GO:0003674;[GO:0005524]; GO:0032550; GO:0032559; GO:0035639; GO:0001883; GO:0032549; GO:0030554; GO:0032555; GO:0043168; GO:1901265; GO:0001882; GO:0017076; GO:0032553; GO:0043167; GO:0097159; GO:1901363; GO:0036094; GO:0097367; GO:0000166; GO:0005488; GO:0003674;[GO:0005737]; GO:0044424…
High	IsMasterProtein	Q8NE71	ATP-binding cassette sub-family F member 1 OS=Homo sapiens GN=ABCF1 PE=1 SV=2	0	36.6292	19.7633	13	20	13	13	1	845	95.866	6.8	23	ENSG00000231129; ENSG00000236149; ENSG00000225989; ENSG00000236342; ENSG00000232169; ENSG00000206490; ENSG00000204574	ABCF1	CHR_HSCHR6_MHC_MANN_CTG1; CHR_HSCHR6_MHC_COX_CTG1; CHR_HSCHR6_MHC_SSTO_CTG1; CHR_HSCHR6_MHC_MCF_CTG1; CHR_HSCHR6_MHC_DBB_CTG1; 6; CHR_HSCHR6_MHC_QBL_CTG1	defense response;metabolic process;regulation of biological process;response to stimulus;transport	cytoplasm;cytosol;membrane;nucleus;ribosome	catalytic activity;nucleotide binding;protein binding;RNA binding;translation regulator activity	Pf00005, Pf13304	[GO:0000166]; GO:0036094; GO:1901265; GO:0005488; GO:0097159; GO:1901363; GO:0003674;[GO:0005515]; GO:0005488; GO:0003674;[GO:0005524]; GO:0032550; GO:0032559; GO:0035639; GO:0001883; GO:0032549; GO:0030554; GO:0032555; GO:0043168; GO:1901265; GO:0001882; GO:0017076; GO:0032553; GO:0043167; GO:0097159; GO:1901363; GO:0036094; GO:0097367; GO:0000166; GO:0005488; GO:0003674;[GO:0005634]; GO:0043231…
High	IsMasterProtein	Q9UG63	ATP-binding cassette sub-family F member 2 OS=Homo sapiens GN=ABCF2 PE=1 SV=2	0.00282167	5.24447	3.85233	2	3	2	2	1	623	71.245	7.37	10061	ENSG00000033050	ABCF2	7	metabolic process;transport	membrane	catalytic activity;nucleotide binding;transporter activity	Pf00005, Pf12848	[GO:0000166]; GO:0036094; GO:1901265; GO:0005488; GO:0097159; GO:1901363; GO:0003674;[GO:0005215]; GO:0003674;[GO:0005524]; GO:0032550; GO:0032559; GO:0035639; GO:0001883; GO:0032549; GO:0030554; GO:0032555; GO:0043168; GO:1901265; GO:0001882; GO:0017076; GO:0032553; GO:0043167; GO:0097159; GO:1901363; GO:0036094; GO:0097367; GO:0000166; GO:0005488; GO:0003674;[GO:0005740]; GO:0031967; GO:0044429…
High	IsMasterProtein	Q9NUQ8	ATP-binding cassette sub-family F member 3 OS=Homo sapiens GN=ABCF3 PE=1 SV=2	0.0048675	4.25897	2.39774	2	5	2	2	1	709	79.695	6.34	55324	ENSG00000161204	ABCF3	3	defense response;metabolic process;response to stimulus	membrane	catalytic activity;nucleotide binding;protein binding	Pf00005, Pf02463, Pf12848, Pf13304	[GO:0000166]; GO:0036094; GO:1901265; GO:0005488; GO:0097159; GO:1901363; GO:0003674;[GO:0005515]; GO:0005488; GO:0003674;[GO:0005524]; GO:0032550; GO:0032559; GO:0035639; GO:0001883; GO:0032549; GO:0030554; GO:0032555; GO:0043168; GO:1901265; GO:0001882; GO:0017076; GO:0032553; GO:0043167; GO:0097159; GO:1901363; GO:0036094; GO:0097367; GO:0000166; GO:0005488; GO:0003674;[GO:0006200];[GO:0008152…
High	IsMasterProtein	P53396	ATP-citrate synthase OS=Homo sapiens GN=ACLY PE=1 SV=3	0	397.165	64.7593	68	571	68	68	1	1101	120.762	7.33	47	ENSG00000131473	ACLY	17	metabolic process;regulation of biological process	cytoplasm;cytosol;membrane;mitochondrion;nucleus	catalytic activity;metal ion binding;nucleotide binding;protein binding	Pf00285, Pf00549, Pf02629, Pf08442	[GO:0000166]; GO:0036094; GO:1901265; GO:0005488; GO:0097159; GO:1901363; GO:0003674;[GO:0003824]; GO:0003674;[GO:0003878]; GO:0046912; GO:0016746; GO:0016740; GO:0003824; GO:0003674;[GO:0004775]; GO:0004774; GO:0016405; GO:0016878; GO:0016877; GO:0016874; GO:0003824; GO:0003674;[GO:0005515]; GO:0005488; GO:0003674;[GO:0005524]; GO:0032550; GO:0032559; GO:0035639; GO:0001883; GO:0032549; GO:00305…
High	IsMasterProtein	Q8IW45	ATP-dependent (S)-NAD(P)H-hydrate dehydratase OS=Homo sapiens GN=CARKD PE=1 SV=1	0	16.6877	26.513	6	9	6	6	1	347	36.553	8.06	55739		CARKD	13	metabolic process	mitochondrion	catalytic activity;nucleotide binding;protein binding	Pf01256	[GO:0000166]; GO:0036094; GO:1901265; GO:0005488; GO:0097159; GO:1901363; GO:0003674;[GO:0003674];[GO:0005515]; GO:0005488; GO:0003674;[GO:0005524]; GO:0032550; GO:0032559; GO:0035639; GO:0001883; GO:0032549; GO:0030554; GO:0032555; GO:0043168; GO:1901265; GO:0001882; GO:0017076; GO:0032553; GO:0043167; GO:0097159; GO:1901363; GO:0036094; GO:0097367; GO:0000166; GO:0005488; GO:0003674;[GO:0005575…
High	IsMasterProtein	P17858	ATP-dependent 6-phosphofructokinase, liver type OS=Homo sapiens GN=PFKL PE=1 SV=6	0	111.022	42.9487	26	100	21	21	1	780	84.964	7.5	5211	ENSG00000141959	PFKL	21	cell organization and biogenesis;metabolic process;regulation of biological process;response to stimulus	cytoplasm;cytosol;membrane	catalytic activity;metal ion binding;nucleotide binding;protein binding	Pf00365	[GO:0000166]; GO:0036094; GO:1901265; GO:0005488; GO:0097159; GO:1901363; GO:0003674;[GO:0003824]; GO:0003674;[GO:0003872]; GO:0008443; GO:0016773; GO:0019200; GO:0016772; GO:0016301; GO:0016740; GO:0003824; GO:0003674;[GO:0005515]; GO:0005488; GO:0003674;[GO:0005524]; GO:0032550; GO:0032559; GO:0035639; GO:0001883; GO:0032549; GO:0030554; GO:0032555; GO:0043168; GO:1901265; GO:0001882; GO:001707…
High	IsMasterProtein	P08237	ATP-dependent 6-phosphofructokinase, muscle type OS=Homo sapiens GN=PFKM PE=1 SV=2	0	69.4511	30.8974	19	57	17	17	1	780	85.128	7.99	5213	ENSG00000152556	PFKM	12	cell organization and biogenesis;cellular homeostasis;metabolic process;regulation of biological process	cytoplasm;cytosol;membrane	catalytic activity;metal ion binding;nucleotide binding;protein binding	Pf00365	[GO:0000166]; GO:0036094; GO:1901265; GO:0005488; GO:0097159; GO:1901363; GO:0003674;[GO:0003824]; GO:0003674;[GO:0003872]; GO:0008443; GO:0016773; GO:0019200; GO:0016772; GO:0016301; GO:0016740; GO:0003824; GO:0003674;[GO:0005515]; GO:0005488; GO:0003674;[GO:0005524]; GO:0032550; GO:0032559; GO:0035639; GO:0001883; GO:0032549; GO:0030554; GO:0032555; GO:0043168; GO:1901265; GO:0001882; GO:001707…
High	IsMasterProtein	Q01813	ATP-dependent 6-phosphofructokinase, platelet type OS=Homo sapiens GN=PFKP PE=1 SV=2	0	52.7391	23.5969	16	45	12	12	1	784	85.542	7.55	5214	ENSG00000067057	PFKP	10	metabolic process	cytoplasm;cytosol;membrane;nucleus	catalytic activity;metal ion binding;nucleotide binding;protein binding	Pf00365	[GO:0000166]; GO:0036094; GO:1901265; GO:0005488; GO:0097159; GO:1901363; GO:0003674;[GO:0003824]; GO:0003674;[GO:0003872]; GO:0008443; GO:0016773; GO:0019200; GO:0016772; GO:0016301; GO:0016740; GO:0003824; GO:0003674;[GO:0005524]; GO:0032550; GO:0032559; GO:0035639; GO:0001883; GO:0032549; GO:0030554; GO:0032555; GO:0043168; GO:1901265; GO:0001882; GO:0017076; GO:0032553; GO:0043167; GO:0097159…
High	IsMasterProtein	O76031	ATP-dependent Clp protease ATP-binding subunit clpX-like, mitochondrial OS=Homo sapiens GN=CLPX PE=1 SV=2	0.00708661	3.76498	2.05371	1	1	1	1	1	633	69.181	7.58	10845	ENSG00000166855	CLPX	15	metabolic process;regulation of biological process	cytoplasm;membrane;mitochondrion;organelle lumen	catalytic activity;enzyme regulator activity;metal ion binding;nucleotide binding;protein binding	Pf00004, Pf01078, Pf05729, Pf07724, Pf07726, Pf07728, Pf10431, Pf13401, Pf14532	[GO:0000166]; GO:0036094; GO:1901265; GO:0005488; GO:0097159; GO:1901363; GO:0003674;[GO:0004176]; GO:0042623; GO:0070011; GO:0016887; GO:0008233; GO:0017111; GO:0016787; GO:0016462; GO:0003824; GO:0016818; GO:0003674; GO:0016817;[GO:0005515]; GO:0005488; GO:0003674;[GO:0005524]; GO:0032550; GO:0032559; GO:0035639; GO:0001883; GO:0032549; GO:0030554; GO:0032555; GO:0043168; GO:1901265; GO:0001882…
High	IsMasterProtein	Q16740	ATP-dependent Clp protease proteolytic subunit, mitochondrial OS=Homo sapiens GN=CLPP PE=1 SV=1	0	25.5254	34.296	7	21	7	7	1	277	30.161	8.09	8192	ENSG00000125656	CLPP	19	cell organization and biogenesis;metabolic process	mitochondrion;organelle lumen	catalytic activity;protein binding	Pf00574	[GO:0004252]; GO:0004175; GO:0008236; GO:0070011; GO:0017171; GO:0008233; GO:0016787; GO:0003824; GO:0003674;[GO:0005515]; GO:0005488; GO:0003674;[GO:0005739]; GO:0043231; GO:0044444; GO:0043227; GO:0043229; GO:0005737; GO:0044424; GO:0043226; GO:0005622; GO:0044464; GO:0005575; GO:0005623;[GO:0005759]; GO:0044429; GO:0070013; GO:0005739; GO:0044444; GO:0044446; GO:0043233; GO:0043231; GO:0005737…
High	IsMasterProtein	P46063	ATP-dependent DNA helicase Q1 OS=Homo sapiens GN=RECQL PE=1 SV=3	0	52.2306	28.8136	16	32	15	16	1	649	73.41	7.88	5965	ENSG00000004700	RECQL	12	metabolic process;response to stimulus	membrane;nucleus	catalytic activity;DNA binding;nucleotide binding;protein binding	Pf00270, Pf00271, Pf04851, Pf09382	[GO:0000166]; GO:0036094; GO:1901265; GO:0005488; GO:0097159; GO:1901363; GO:0003674;[GO:0000733]; GO:0006259; GO:0044260; GO:0090304; GO:0043170; GO:0044237; GO:0006139; GO:0071704; GO:0008152; GO:0009987; GO:0006725; GO:0034641; GO:0044238; GO:0046483; GO:1901360; GO:0008150; GO:0006807;[GO:0003676]; GO:0097159; GO:1901363; GO:0005488; GO:0003674;[GO:0003677]; GO:0003676; GO:0097159; GO:1901363…
High	IsMasterProtein	Q08211	ATP-dependent RNA helicase A OS=Homo sapiens GN=DHX9 PE=1 SV=4	0	97.4239	28.8976	27	65	27	27	1	1270	140.869	6.84	1660	ENSG00000135829	DHX9	1	cell differentiation;defense response;metabolic process;regulation of biological process;response to stimulus	cytoplasm;cytosol;membrane;nucleus	catalytic activity;DNA binding;nucleotide binding;protein binding;RNA binding	Pf00035, Pf00270, Pf00271, Pf04408, Pf07717	[GO:0000166]; GO:0036094; GO:1901265; GO:0005488; GO:0097159; GO:1901363; GO:0003674;[GO:0000398]; GO:0000377; GO:0006397; GO:0000375; GO:0006396; GO:0016071; GO:0008380; GO:0010467; GO:0016070; GO:0043170; GO:0044260; GO:0090304; GO:0071704; GO:0044237; GO:0006139; GO:0008152; GO:0009987; GO:0006725; GO:0034641; GO:0044238; GO:0046483; GO:1901360; GO:0008150; GO:0006807;[GO:0001085]; GO:0008134;…
High	IsMasterProtein	Q92499	ATP-dependent RNA helicase DDX1 OS=Homo sapiens GN=DDX1 PE=1 SV=2	0	67.9009	37.027	21	62	21	21	1	740	82.38	7.23	1653	ENSG00000079785	DDX1	2	cell organization and biogenesis;development;metabolic process;regulation of biological process;response to stimulus	cytoplasm;membrane;nucleus	catalytic activity;DNA binding;nucleotide binding;protein binding;RNA binding	Pf00270, Pf00271, Pf00622	[GO:0000166]; GO:0036094; GO:1901265; GO:0005488; GO:0097159; GO:1901363; GO:0003674;[GO:0000245]; GO:0000398; GO:0022618; GO:0000377; GO:0006397; GO:0022613; GO:0034622; GO:0071826; GO:0000375; GO:0006396; GO:0016071; GO:0044085; GO:0065003; GO:0043933; GO:0008380; GO:0010467; GO:0016070; GO:0071840; GO:0022607; GO:0016043; GO:0043170; GO:0044260; GO:0090304; GO:0008150; GO:0009987; GO:0071704; …
High	IsMasterProtein	Q9NVP1	ATP-dependent RNA helicase DDX18 OS=Homo sapiens GN=DDX18 PE=1 SV=2	0.00976362	3.51332	2.38806	2	2	2	2	1	670	75.359	9.5	8886	ENSG00000088205	DDX18	2	metabolic process	membrane;nucleus	catalytic activity;nucleotide binding;protein binding;RNA binding	Pf00270, Pf00271, Pf04851, Pf13959	[GO:0000166]; GO:0036094; GO:1901265; GO:0005488; GO:0097159; GO:1901363; GO:0003674;[GO:0003676]; GO:0097159; GO:1901363; GO:0005488; GO:0003674;[GO:0003723]; GO:0003676; GO:0097159; GO:1901363; GO:0005488; GO:0003674;[GO:0004004]; GO:0003724; GO:0008026; GO:0008186; GO:0004386; GO:0042623; GO:0070035; GO:0017111; GO:0016887; GO:0016462; GO:0016818; GO:0016817; GO:0016787; GO:0003824; GO:0003674…
High	IsMasterProtein	Q9NUU7	ATP-dependent RNA helicase DDX19A OS=Homo sapiens GN=DDX19A PE=1 SV=1	0	33.435	23.431	9	24	1	9	1	478	53.941	6.58	55308	ENSG00000168872	DDX19A	16	metabolic process;regulation of biological process;response to stimulus;transport	cytoplasm;membrane;nucleus	catalytic activity;nucleotide binding;protein binding;RNA binding	Pf00270, Pf00271	[GO:0000166]; GO:0036094; GO:1901265; GO:0005488; GO:0097159; GO:1901363; GO:0003674;[GO:0003674];[GO:0003676]; GO:0097159; GO:1901363; GO:0005488; GO:0003674;[GO:0003723]; GO:0003676; GO:0097159; GO:1901363; GO:0005488; GO:0003674;[GO:0004004]; GO:0003724; GO:0008026; GO:0008186; GO:0004386; GO:0042623; GO:0070035; GO:0017111; GO:0016887; GO:0016462; GO:0016818; GO:0016817; GO:0016787; GO:000382…
High	IsMasterProtein	O00148	ATP-dependent RNA helicase DDX39A OS=Homo sapiens GN=DDX39A PE=1 SV=2	0	36.8641	21.7799	9	33	2	2	1	427	49.098	5.68	10212	ENSG00000123136	DDX39A	19	metabolic process;regulation of biological process;response to stimulus;transport	cytoplasm;membrane;nucleus;spliceosomal complex	catalytic activity;nucleotide binding;protein binding;RNA binding	Pf00270, Pf00271, Pf14617	[GO:0000166]; GO:0036094; GO:1901265; GO:0005488; GO:0097159; GO:1901363; GO:0003674;[GO:0000398]; GO:0000377; GO:0006397; GO:0000375; GO:0006396; GO:0016071; GO:0008380; GO:0010467; GO:0016070; GO:0043170; GO:0044260; GO:0090304; GO:0071704; GO:0044237; GO:0006139; GO:0008152; GO:0009987; GO:0006725; GO:0034641; GO:0044238; GO:0046483; GO:1901360; GO:0008150; GO:0006807;[GO:0003676]; GO:0097159;…
High	IsMasterProtein	O00571	ATP-dependent RNA helicase DDX3X OS=Homo sapiens GN=DDX3X PE=1 SV=3	0	51.1718	26.7372	15	33	4	4	1	662	73.198	7.18	1654	ENSG00000215301	DDX3X	X	cell death;cell organization and biogenesis;defense response;metabolic process;regulation of biological process;response to stimulus	cytoplasm;membrane;mitochondrion;nucleus	catalytic activity;DNA binding;nucleotide binding;protein binding;RNA binding	Pf00270, Pf00271, Pf04851	[GO:0000166]; GO:0036094; GO:1901265; GO:0005488; GO:0097159; GO:1901363; GO:0003674;[GO:0002376]; GO:0008150;[GO:0003676]; GO:0097159; GO:1901363; GO:0005488; GO:0003674;[GO:0003677]; GO:0003676; GO:0097159; GO:1901363; GO:0005488; GO:0003674;[GO:0003723]; GO:0003676; GO:0097159; GO:1901363; GO:0005488; GO:0003674;[GO:0003924]; GO:0017111; GO:0016462; GO:0016818; GO:0016817; GO:0016787; GO:00038…
High	IsMasterProtein	O15523	ATP-dependent RNA helicase DDX3Y OS=Homo sapiens GN=DDX3Y PE=1 SV=2	0	39.1361	21.5152	12	24	1	1	1	660	73.108	7.55	8653	ENSG00000067048	DDX3Y	Y	metabolic process;regulation of biological process	cytoplasm;membrane;nucleus	catalytic activity;DNA binding;nucleotide binding;RNA binding	Pf00270, Pf00271, Pf04851	[GO:0000166]; GO:0036094; GO:1901265; GO:0005488; GO:0097159; GO:1901363; GO:0003674;[GO:0003676]; GO:0097159; GO:1901363; GO:0005488; GO:0003674;[GO:0003677]; GO:0003676; GO:0097159; GO:1901363; GO:0005488; GO:0003674;[GO:0003723]; GO:0003676; GO:0097159; GO:1901363; GO:0005488; GO:0003674;[GO:0004004]; GO:0003724; GO:0008026; GO:0008186; GO:0004386; GO:0042623; GO:0070035; GO:0017111; GO:001688…
High	IsMasterProtein	Q86XP3	ATP-dependent RNA helicase DDX42 OS=Homo sapiens GN=DDX42 PE=1 SV=1	0.00636605	3.91829	2.1322	1	2	1	1	1	938	102.912	7.02	11325	ENSG00000198231	DDX42	17	metabolic process	cytoplasm;membrane;nucleus	catalytic activity;nucleotide binding;protein binding;RNA binding	Pf00270, Pf00271, Pf13307	[GO:0000166]; GO:0036094; GO:1901265; GO:0005488; GO:0097159; GO:1901363; GO:0003674;[GO:0003676]; GO:0097159; GO:1901363; GO:0005488; GO:0003674;[GO:0003723]; GO:0003676; GO:0097159; GO:1901363; GO:0005488; GO:0003674;[GO:0004004]; GO:0003724; GO:0008026; GO:0008186; GO:0004386; GO:0042623; GO:0070035; GO:0017111; GO:0016887; GO:0016462; GO:0016818; GO:0016817; GO:0016787; GO:0003824; GO:0003674…
High	IsMasterProtein	Q8IYB8	ATP-dependent RNA helicase SUPV3L1, mitochondrial OS=Homo sapiens GN=SUPV3L1 PE=1 SV=1	0.00282167	5.32817	3.18066	2	2	2	2	1	786	87.935	7.99	6832	ENSG00000156502	SUPV3L1	10	cell organization and biogenesis;metabolic process;regulation of biological process	mitochondrion;nucleus;organelle lumen	catalytic activity;DNA binding;nucleotide binding;protein binding;RNA binding	Pf00271, Pf12513	[GO:0000166]; GO:0036094; GO:1901265; GO:0005488; GO:0097159; GO:1901363; GO:0003674;[GO:0000958]; GO:0000957; GO:0006402; GO:0000959; GO:0006401; GO:0016071; GO:0016070; GO:0034655; GO:0044265; GO:0044260; GO:0090304; GO:0006139; GO:0019439; GO:0044270; GO:0046700; GO:1901361; GO:0009057; GO:0044248; GO:0043170; GO:0044237; GO:0006725; GO:0034641; GO:0044238; GO:0046483; GO:1901360; GO:1901575; …
High	IsMasterProtein	P16066	Atrial natriuretic peptide receptor 1 OS=Homo sapiens GN=NPR1 PE=1 SV=1	0.00206734	6.02706	1.88501	2	2	2	2	1	1061	118.844	6.64	4881	ENSG00000169418	NPR1	1	metabolic process;regulation of biological process;response to stimulus;transport	membrane	catalytic activity;nucleotide binding;protein binding;receptor activity;signal transducer activity	Pf00069, Pf00211, Pf01094, Pf07701, Pf07714	[GO:0000166]; GO:0036094; GO:1901265; GO:0005488; GO:0097159; GO:1901363; GO:0003674;[GO:0004016]; GO:0009975; GO:0016849; GO:0003824; GO:0016829; GO:0003674;[GO:0004383]; GO:0009975; GO:0016849; GO:0003824; GO:0016829; GO:0003674;[GO:0004672]; GO:0016301; GO:0016773; GO:0016772; GO:0016740; GO:0003824; GO:0003674;[GO:0005524]; GO:0032550; GO:0032559; GO:0035639; GO:0001883; GO:0032549; GO:003055…
High	IsMasterProtein	O75882	Attractin OS=Homo sapiens GN=ATRN PE=1 SV=2	0.00125471	7.09826	2.02939	3	5	3	3	1	1429	158.432	7.31	8455	ENSG00000088812	ATRN	20	defense response;development;regulation of biological process;response to stimulus	cytoplasm;extracellular;membrane	protein binding;receptor activity	Pf00059, Pf00431, Pf01344, Pf01437, Pf13418, Pf13854	[GO:0004872]; GO:0060089; GO:0003674;[GO:0005515]; GO:0005488; GO:0003674;[GO:0005576]; GO:0005575;[GO:0005615]; GO:0044421; GO:0005575; GO:0005576;[GO:0005737]; GO:0044424; GO:0005622; GO:0044464; GO:0005575; GO:0005623;[GO:0005886]; GO:0016020; GO:0044464; GO:0071944; GO:0005575; GO:0005623;[GO:0005887]; GO:0005886; GO:0016021; GO:0031226; GO:0016020; GO:0044464; GO:0071944; GO:0031224; GO:0044…
High	IsMasterProtein	Q8NI60	Atypical kinase ADCK3, mitochondrial OS=Homo sapiens GN=ADCK3 PE=1 SV=1	0	28.9529	17.0015	9	29	9	9	1	647	71.904	6.99	56997	ENSG00000163050	ADCK3	1	cell death;metabolic process	membrane;mitochondrion	catalytic activity;nucleotide binding;protein binding	Pf03109	[GO:0000166]; GO:0036094; GO:1901265; GO:0005488; GO:0097159; GO:1901363; GO:0003674;[GO:0004674]; GO:0004672; GO:0016301; GO:0016773; GO:0016772; GO:0016740; GO:0003824; GO:0003674;[GO:0005515]; GO:0005488; GO:0003674;[GO:0005524]; GO:0032550; GO:0032559; GO:0035639; GO:0001883; GO:0032549; GO:0030554; GO:0032555; GO:0043168; GO:1901265; GO:0001882; GO:0017076; GO:0032553; GO:0043167; GO:0097159…
High	IsMasterProtein	Q2TAZ0	Autophagy-related protein 2 homolog A OS=Homo sapiens GN=ATG2A PE=1 SV=3	0.00993125	3.41398	0.567595	1	2	1	1	1	1938	212.726	5.88	23130	ENSG00000110046	ATG2A	11	cell communication;cell organization and biogenesis;metabolic process;response to stimulus	membrane	protein binding	Pf09333, Pf12624	[GO:0000045]; GO:0007033; GO:0016236; GO:0070925; GO:0006996; GO:0006914; GO:0009267; GO:0044712; GO:0022607; GO:0016043; GO:0044248; GO:0031669; GO:0033554; GO:0042594; GO:0009056; GO:0044710; GO:0044085; GO:0009987; GO:0071840; GO:0044237; GO:0031667; GO:0031668; GO:0006950; GO:0051716; GO:0008152; GO:0044699; GO:0008150; GO:0009991; GO:0007154; GO:0071496; GO:0050896; GO:0009605; GO:0044763;[G…
High	IsMasterProtein	Q7Z3C6	Autophagy-related protein 9A OS=Homo sapiens GN=ATG9A PE=1 SV=3	0.00993125	3.4142	1.1919	1	1	1	1	1	839	94.387	6.67	79065	ENSG00000198925	ATG9A	2	cell organization and biogenesis;defense response;metabolic process;regulation of biological process;response to stimulus;transport	cytoplasm;endoplasmic reticulum;endosome;Golgi;membrane;vacuole	protein binding	Pf04109	[GO:0000045]; GO:0007033; GO:0016236; GO:0070925; GO:0006996; GO:0006914; GO:0009267; GO:0044712; GO:0022607; GO:0016043; GO:0044248; GO:0031669; GO:0033554; GO:0042594; GO:0009056; GO:0044710; GO:0044085; GO:0009987; GO:0071840; GO:0044237; GO:0031667; GO:0031668; GO:0006950; GO:0051716; GO:0008152; GO:0044699; GO:0008150; GO:0009991; GO:0007154; GO:0071496; GO:0050896; GO:0009605; GO:0044763;[G…
High	IsMasterProtein	P17213	Bactericidal permeability-increasing protein OS=Homo sapiens GN=BPI PE=1 SV=4	0	18.6698	16.8378	6	11	5	5	1	487	53.865	9.38	671	ENSG00000101425	BPI	20	defense response;regulation of biological process;response to stimulus	cytoplasm;extracellular;membrane		Pf01273, Pf02886	[GO:0001530]; GO:0008289; GO:0097367; GO:0005488; GO:0003674;[GO:0005576]; GO:0005575;[GO:0005615]; GO:0044421; GO:0005575; GO:0005576;[GO:0005737]; GO:0044424; GO:0005622; GO:0044464; GO:0005575; GO:0005623;[GO:0005887]; GO:0005886; GO:0016021; GO:0031226; GO:0016020; GO:0044464; GO:0071944; GO:0031224; GO:0044459; GO:0005575; GO:0005623; GO:0044425;[GO:0006955]; GO:0002376; GO:0050896; GO:00081…
High	IsMasterProtein	O95816	BAG family molecular chaperone regulator 2 OS=Homo sapiens GN=BAG2 PE=1 SV=1	0.000989772	8.19153	18.0095	4	6	4	4	1	211	23.757	6.7	9532	ENSG00000112208	BAG2	6	metabolic process;regulation of biological process;response to stimulus	cytosol	protein binding	Pf02179	[GO:0005515]; GO:0005488; GO:0003674;[GO:0005829]; GO:0044444; GO:0005737; GO:0044424; GO:0005622; GO:0044464; GO:0005575; GO:0005623;[GO:0006457]; GO:0044267; GO:0019538; GO:0044260; GO:0043170; GO:0044238; GO:0044237; GO:0071704; GO:0008152; GO:0009987; GO:0008150;[GO:0019538]; GO:0043170; GO:0044238; GO:0071704; GO:0008152; GO:0008150;[GO:0034605]; GO:0009408; GO:0033554; GO:0006950; GO:000926…
High	IsMasterProtein	O95817	BAG family molecular chaperone regulator 3 OS=Homo sapiens GN=BAG3 PE=1 SV=3	0	32.1554	20	9	23	9	9	1	575	61.557	6.95	9531	ENSG00000151929	BAG3	10	cell death;metabolic process;regulation of biological process;response to stimulus	cytoplasm;cytosol;membrane	protein binding	Pf00397, Pf02179	[GO:0005515]; GO:0005488; GO:0003674;[GO:0005737]; GO:0044424; GO:0005622; GO:0044464; GO:0005575; GO:0005623;[GO:0005829]; GO:0044444; GO:0005737; GO:0044424; GO:0005622; GO:0044464; GO:0005575; GO:0005623;[GO:0005886]; GO:0016020; GO:0044464; GO:0071944; GO:0005575; GO:0005623;[GO:0006457]; GO:0044267; GO:0019538; GO:0044260; GO:0043170; GO:0044238; GO:0044237; GO:0071704; GO:0008152; GO:000998…
High	IsMasterProtein	P02730	Band 3 anion transport protein OS=Homo sapiens GN=SLC4A1 PE=1 SV=3	0	202.005	46.8716	29	229	29	29	1	911	101.727	5.19	6521	ENSG00000004939	SLC4A1	17	cellular homeostasis;metabolic process;transport	cytoskeleton;membrane	protein binding;transporter activity	Pf00955, Pf07565	[GO:0003779]; GO:0008092; GO:0005515; GO:0005488; GO:0003674;[GO:0005215]; GO:0003674;[GO:0005452]; GO:0015301; GO:0008509; GO:0015297; GO:0015075; GO:0015291; GO:0022891; GO:0022804; GO:0022857; GO:0022892; GO:0005215; GO:0003674;[GO:0005515]; GO:0005488; GO:0003674;[GO:0005886]; GO:0016020; GO:0044464; GO:0071944; GO:0005575; GO:0005623;[GO:0005887]; GO:0005886; GO:0016021; GO:0031226; GO:00160…
High	IsMasterProtein	Q9H4G0	Band 4.1-like protein 1 OS=Homo sapiens GN=EPB41L1 PE=1 SV=2	0	28.5927	11.9183	8	29	6	6	1	881	98.442	5.62	2036	ENSG00000088367	EPB41L1	20	cell communication;cell organization and biogenesis	cytoplasm;cytoskeleton;cytosol;membrane	protein binding;structural molecule activity	Pf00373, Pf04382, Pf05902, Pf08736, Pf09379, Pf09380	[GO:0003779]; GO:0008092; GO:0005515; GO:0005488; GO:0003674;[GO:0005198]; GO:0003674;[GO:0005515]; GO:0005488; GO:0003674;[GO:0005737]; GO:0044424; GO:0005622; GO:0044464; GO:0005575; GO:0005623;[GO:0005829]; GO:0044444; GO:0005737; GO:0044424; GO:0005622; GO:0044464; GO:0005575; GO:0005623;[GO:0005856]; GO:0043232; GO:0043228; GO:0043229; GO:0043226; GO:0044424; GO:0005575; GO:0005622; GO:00444…
High	IsMasterProtein	O43491	Band 4.1-like protein 2 OS=Homo sapiens GN=EPB41L2 PE=1 SV=1	0	192.751	47.0647	42	155	39	39	1	1005	112.519	5.44	2037	ENSG00000079819	EPB41L2	6	cell organization and biogenesis	cytoplasm;cytoskeleton;membrane;nucleus	protein binding;structural molecule activity	Pf00373, Pf04382, Pf05902, Pf08736, Pf09379, Pf09380	[GO:0003779]; GO:0008092; GO:0005515; GO:0005488; GO:0003674;[GO:0005198]; GO:0003674;[GO:0005634]; GO:0043231; GO:0043227; GO:0043229; GO:0043226; GO:0044424; GO:0005575; GO:0005622; GO:0044464; GO:0005623;[GO:0005654]; GO:0031981; GO:0044428; GO:0070013; GO:0005634; GO:0044446; GO:0043233; GO:0043231; GO:0043229; GO:0044422; GO:0044424; GO:0031974; GO:0043227; GO:0043226; GO:0005575; GO:0005622…
High	IsMasterProtein	Q9Y2J2	Band 4.1-like protein 3 OS=Homo sapiens GN=EPB41L3 PE=1 SV=2	0	42.9403	16.7433	14	33	10	10	1	1087	120.603	5.19	23136	ENSG00000082397	EPB41L3	18	cell death;cell organization and biogenesis;regulation of biological process	cytoplasm;cytoskeleton;membrane	protein binding;structural molecule activity	Pf00373, Pf04382, Pf05902, Pf08736, Pf09379, Pf09380	[GO:0001558]; GO:0016049; GO:0040008; GO:0051128; GO:0040007; GO:0044763; GO:0050789; GO:0016043; GO:0050794; GO:0008150; GO:0009987; GO:0044699; GO:0065007; GO:0071840;[GO:0002175]; GO:0034613; GO:0008104; GO:0070727; GO:0033036; GO:0051641; GO:0051179; GO:0008150;[GO:0003779]; GO:0008092; GO:0005515; GO:0005488; GO:0003674;[GO:0005198]; GO:0003674;[GO:0005200]; GO:0005198; GO:0003674;[GO:000551…
High	IsMasterProtein	O75531	Barrier-to-autointegration factor OS=Homo sapiens GN=BANF1 PE=1 SV=1	0.00125471	7.78345	26.9663	1	3	1	1	1	89	10.052	6.09	8815	ENSG00000175334	BANF1	11	cell organization and biogenesis;metabolic process;response to stimulus	chromosome;cytoplasm;cytosol;nucleus	DNA binding;protein binding	Pf02961	[GO:0000278]; GO:0007049; GO:0044763; GO:0009987; GO:0044699; GO:0008150;[GO:0003677]; GO:0003676; GO:0097159; GO:1901363; GO:0005488; GO:0003674;[GO:0005515]; GO:0005488; GO:0003674;[GO:0005634]; GO:0043231; GO:0043227; GO:0043229; GO:0043226; GO:0044424; GO:0005575; GO:0005622; GO:0044464; GO:0005623;[GO:0005654]; GO:0031981; GO:0044428; GO:0070013; GO:0005634; GO:0044446; GO:0043233; GO:004323…
High	IsMasterProtein	P50895	Basal cell adhesion molecule OS=Homo sapiens GN=BCAM PE=1 SV=2	0	54.9391	30.5732	15	43	15	15	1	628	67.363	5.81	4059	ENSG00000187244	BCAM	19	regulation of biological process;response to stimulus	cell surface;membrane	protein binding;receptor activity;signal transducer activity	Pf00047, Pf07679, Pf08205, Pf13895, Pf13927	[GO:0004888]; GO:0038023; GO:0004871; GO:0004872; GO:0060089; GO:0003674;[GO:0005055]; GO:0004872; GO:0060089; GO:0003674;[GO:0005515]; GO:0005488; GO:0003674;[GO:0005886]; GO:0016020; GO:0044464; GO:0071944; GO:0005575; GO:0005623;[GO:0005887]; GO:0005886; GO:0016021; GO:0031226; GO:0016020; GO:0044464; GO:0071944; GO:0031224; GO:0044459; GO:0005575; GO:0005623; GO:0044425;[GO:0007155]; GO:00226…
High	IsMasterProtein	P98160	Basement membrane-specific heparan sulfate proteoglycan core protein OS=Homo sapiens GN=HSPG2 PE=1 SV=4	0	234.073	18.4696	60	219	60	60	1	4391	468.532	6.51	3339	ENSG00000142798	HSPG2	1	cell differentiation;cell organization and biogenesis;metabolic process;regulation of biological process;response to stimulus	extracellular;membrane;organelle lumen	metal ion binding;protein binding	Pf00008, Pf00047, Pf00052, Pf00053, Pf00054, Pf00057, Pf02210, Pf07679, Pf07686, Pf12785, Pf13385, Pf13895, Pf13927	[GO:0001523]; GO:0016101; GO:0006721; GO:0006720; GO:0044255; GO:0006629; GO:0044237; GO:0044763; GO:0044238; GO:0044710; GO:0071704; GO:0008152; GO:0009987; GO:0044699; GO:0008150;[GO:0001525]; GO:0044767; GO:0048514; GO:0048646; GO:0032502; GO:0044699; GO:0001568; GO:0009653; GO:0008150; GO:0001944; GO:0048856; GO:0048731; GO:0072358; GO:0007275; GO:0072359; GO:0044707; GO:0032501;[GO:0001958];…
High	IsMasterProtein	Q7L1Q6	Basic leucine zipper and W2 domain-containing protein 1 OS=Homo sapiens GN=BZW1 PE=1 SV=1	0	31.8718	26.0143	10	37	9	9	1	419	48.013	5.92	9689	ENSG00000082153	BZW1	2	metabolic process;regulation of biological process	cytoplasm;membrane	protein binding;RNA binding	Pf02020	[GO:0005488]; GO:0003674;[GO:0005515]; GO:0005488; GO:0003674;[GO:0005737]; GO:0044424; GO:0005622; GO:0044464; GO:0005575; GO:0005623;[GO:0006351]; GO:0010467; GO:0034645; GO:0097659; GO:0043170; GO:0009059; GO:0044249; GO:0044260; GO:0032774; GO:0071704; GO:1901576; GO:0009058; GO:0044237; GO:0016070; GO:0034654; GO:0008152; GO:0009987; GO:0090304; GO:0006139; GO:0018130; GO:0019438; GO:0044271…
High	IsMasterProtein	Q9Y6E2	Basic leucine zipper and W2 domain-containing protein 2 OS=Homo sapiens GN=BZW2 PE=1 SV=1	0.000989772	8.23583	7.1599	3	6	2	2	1	419	48.132	6.68	28969	ENSG00000136261	BZW2	7	cell differentiation;development	membrane	protein binding	Pf02020	[GO:0005488]; GO:0003674;[GO:0005515]; GO:0005488; GO:0003674;[GO:0007275]; GO:0044707; GO:0044767; GO:0032501; GO:0044699; GO:0032502; GO:0008150;[GO:0007399]; GO:0048731; GO:0007275; GO:0048856; GO:0044707; GO:0044767; GO:0032502; GO:0032501; GO:0044699; GO:0008150;[GO:0016020]; GO:0005575;[GO:0030154]; GO:0048869; GO:0044763; GO:0044767; GO:0009987; GO:0044699; GO:0032502; GO:0008150
High	IsMasterProtein	P35613	Basigin OS=Homo sapiens GN=BSG PE=1 SV=2	0	51.105	35.5844	10	57	10	10	1	385	42.174	5.66	682	ENSG00000172270	BSG	19	cell organization and biogenesis;cellular component movement;coagulation;metabolic process;regulation of biological process;response to stimulus;transport	membrane;mitochondrion	protein binding	Pf00047, Pf07679, Pf13895, Pf13927	[GO:0000139]; GO:0044431; GO:0098588; GO:0005794; GO:0044444; GO:0044446; GO:0031090; GO:0012505; GO:0043231; GO:0005737; GO:0044424; GO:0043229; GO:0044422; GO:0016020; GO:0043227; GO:0044464; GO:0005622; GO:0043226; GO:0005575; GO:0005623;[GO:0002080]; GO:0001669; GO:0030667; GO:0097223; GO:0030141; GO:0030659; GO:0098588; GO:0098805; GO:0044464; GO:0012505; GO:0016023; GO:0012506; GO:0044433; …
High	IsMasterProtein	Q9UHQ4	B-cell receptor-associated protein 29 OS=Homo sapiens GN=BCAP29 PE=1 SV=2	0	23.8863	31.9502	10	29	10	10	1	241	28.302	9.54	55973	ENSG00000075790	BCAP29	7	cell death;cell differentiation;transport	endoplasmic reticulum;membrane		Pf04111, Pf05529, Pf09731, Pf13851	[GO:0001649]; GO:0001503; GO:0030154; GO:0044707; GO:0048869; GO:0032501; GO:0044699; GO:0044763; GO:0044767; GO:0008150; GO:0009987; GO:0032502;[GO:0005783]; GO:0012505; GO:0043231; GO:0044444; GO:0044464; GO:0043227; GO:0043229; GO:0005737; GO:0044424; GO:0005575; GO:0005623; GO:0043226; GO:0005622;[GO:0005789]; GO:0042175; GO:0044425; GO:0044432; GO:0098588; GO:0012505; GO:0016020; GO:0044464;…
High	IsMasterProtein	P51572	B-cell receptor-associated protein 31 OS=Homo sapiens GN=BCAP31 PE=1 SV=3	0	114.793	60.1626	23	181	23	23	1	246	27.974	8.44	10134	ENSG00000185825	BCAP31	X	cell death;cell organization and biogenesis;cellular homeostasis;regulation of biological process;response to stimulus;transport	cytosol;endoplasmic reticulum;membrane;mitochondrion	protein binding	Pf05529, Pf13870	[GO:0000139]; GO:0044431; GO:0098588; GO:0005794; GO:0044444; GO:0044446; GO:0031090; GO:0012505; GO:0043231; GO:0005737; GO:0044424; GO:0043229; GO:0044422; GO:0016020; GO:0043227; GO:0044464; GO:0005622; GO:0043226; GO:0005575; GO:0005623;[GO:0002474]; GO:0048002; GO:0019882; GO:0002376; GO:0008150;[GO:0005515]; GO:0005488; GO:0003674;[GO:0005739]; GO:0043231; GO:0044444; GO:0043227; GO:0043229…
High	IsMasterProtein	Q16611	Bcl-2 homologous antagonist/killer OS=Homo sapiens GN=BAK1 PE=1 SV=1	0.00461706	4.29783	11.8483	1	1	1	1	1	211	23.394	6.01	578	ENSG00000030110	BAK1	6	cell death;cell organization and biogenesis;cell proliferation;cellular homeostasis;metabolic process;regulation of biological process;response to stimulus;transport	cytosol;endoplasmic reticulum;membrane;mitochondrion	metal ion binding;protein binding	Pf00452	[GO:0001776]; GO:0002376; GO:0048872; GO:0008150; GO:0042592; GO:0065008; GO:0065007;[GO:0001782]; GO:0002260; GO:0001776; GO:0002376; GO:0048872; GO:0008150; GO:0042592; GO:0065008; GO:0065007;[GO:0001783]; GO:0070227; GO:0071887; GO:0097285; GO:0006915; GO:0012501; GO:0008219; GO:0016265; GO:0044763; GO:0044699; GO:0009987; GO:0008150;[GO:0001836]; GO:0008637; GO:0097190; GO:0006915; GO:0007005…
High	IsMasterProtein	Q9NYF8	Bcl-2-associated transcription factor 1 OS=Homo sapiens GN=BCLAF1 PE=1 SV=2	0	14.6043	7.28261	6	7	5	5	1	920	106.059	9.98	9774	ENSG00000029363	BCLAF1	6	cell death;metabolic process;regulation of biological process;response to stimulus	cytoplasm;nucleus	DNA binding;protein binding;RNA binding	Pf15440	[GO:0003677]; GO:0003676; GO:0097159; GO:1901363; GO:0005488; GO:0003674;[GO:0005515]; GO:0005488; GO:0003674;[GO:0005634]; GO:0043231; GO:0043227; GO:0043229; GO:0043226; GO:0044424; GO:0005575; GO:0005622; GO:0044464; GO:0005623;[GO:0005654]; GO:0031981; GO:0044428; GO:0070013; GO:0005634; GO:0044446; GO:0043233; GO:0043231; GO:0043229; GO:0044422; GO:0044424; GO:0031974; GO:0043227; GO:0043226…
High	IsMasterProtein	Q9BXK5	Bcl-2-like protein 13 OS=Homo sapiens GN=BCL2L13 PE=1 SV=1	0	28.7505	19.1753	6	23	6	6	1	485	52.691	4.44	23786	ENSG00000099968	BCL2L13	22	cell death;metabolic process;regulation of biological process	membrane;mitochondrion;nucleus	enzyme regulator activity;protein binding	Pf00452	[GO:0005515]; GO:0005488; GO:0003674;[GO:0005634]; GO:0043231; GO:0043227; GO:0043229; GO:0043226; GO:0044424; GO:0005575; GO:0005622; GO:0044464; GO:0005623;[GO:0005739]; GO:0043231; GO:0044444; GO:0043227; GO:0043229; GO:0005737; GO:0044424; GO:0043226; GO:0005622; GO:0044464; GO:0005575; GO:0005623;[GO:0006915]; GO:0012501; GO:0008219; GO:0016265; GO:0044763; GO:0044699; GO:0009987; GO:0008150…
High	IsMasterProtein	Q14457	Beclin-1 OS=Homo sapiens GN=BECN1 PE=1 SV=2	0	10.2455	6.22222	3	4	3	3	1	450	51.863	4.89	8678	ENSG00000126581	BECN1	17	cell communication;cell division;cell organization and biogenesis;defense response;metabolic process;regulation of biological process;response to stimulus;transport	cytoplasm;cytosol;endoplasmic reticulum;endosome;Golgi;membrane;mitochondrion;nucleus;vacuole	protein binding	Pf04111, Pf12777, Pf13851, Pf15285	[GO:0000045]; GO:0007033; GO:0016236; GO:0070925; GO:0006996; GO:0006914; GO:0009267; GO:0044712; GO:0022607; GO:0016043; GO:0044248; GO:0031669; GO:0033554; GO:0042594; GO:0009056; GO:0044710; GO:0044085; GO:0009987; GO:0071840; GO:0044237; GO:0031667; GO:0031668; GO:0006950; GO:0051716; GO:0008152; GO:0044699; GO:0008150; GO:0009991; GO:0007154; GO:0071496; GO:0050896; GO:0009605; GO:0044763;[G…
High	IsMasterProtein	Q13884	Beta-1-syntrophin OS=Homo sapiens GN=SNTB1 PE=1 SV=3	0.000676819	8.72297	7.62082	4	9	3	3	1	538	58.025	8.63	6641	ENSG00000172164	SNTB1	8		cytoplasm;cytoskeleton;membrane	protein binding;structural molecule activity	Pf00169, Pf00595	[GO:0003779]; GO:0008092; GO:0005515; GO:0005488; GO:0003674;[GO:0005198]; GO:0003674;[GO:0005515]; GO:0005488; GO:0003674;[GO:0005516]; GO:0005515; GO:0005488; GO:0003674;[GO:0005543]; GO:0008289; GO:0043168; GO:0005488; GO:0043167; GO:0003674;[GO:0005737]; GO:0044424; GO:0005622; GO:0044464; GO:0005575; GO:0005623;[GO:0005856]; GO:0043232; GO:0043228; GO:0043229; GO:0043226; GO:0044424; GO:0005…
[truncated: 2,962 more rows]

## Sheet: Quantification
Supplementary Table S2: Results of the proteomic study
Listed are all proteins consistently quantified with the summed up TMT reporter ion intensities reported
[truncated: 2,520 more rows]
[truncated: 29 more columns]

## Sheet: Human BAT_enriched_cluster
Supplementary Table S2: Results of the proteomic study
[truncated: 320 more rows]
[truncated: 31 more columns]
